# Supplementary material for: LncRNA KCNQ1OT1 Secreted by Tumor Cell-Derived Exosomes Mediates Immune Escape in Colorectal Cancer by Regulating PD-L1 Ubiquitination via MiR-30a-5p/USP22
Source: Front Cell Dev Biol. 2021 Jul 19;9:653808. doi: 10.3389/fcell.2021.653808 (PMC8326752; doi:10.3389/fcell.2021.653808)
Supplement: Supplementary file 2 [file Data_Sheet_1.XLSX]

## Sheet: Fig 1A
	sample	Ct			Δct			2-ΔΔct			2-ΔΔctmean	2-ΔΔctSD		sample	Ct			Δct			2-ΔΔct			2-ΔΔctmean	2-ΔΔctSD
	Adjacent1-KCNQ1OT1	18.69	18.41	18.69	2.92	2.76	3.06	0.98	1.12	0.9	1	0.11		tumor1-KCNQ1OT1	17.99	18.45	17.9	2.53	2.4	2.45	0.85	1.09	1.06	1	0.13
	Adjacent1-control gene	15.77	15.65	15.63										tumor1-control gene	15.46	16.05	15.45
	Adjacent1-KCNQ1OT1	17.86	17.88	17.4	2.44	2.15	2.52	1.4	1.7	1.32	1.47	0.2		tumor1-KCNQ1OT1	17.7	17.15	16.06	1.55	1.65	1.27	1.98	1.85	2.39	2.07	0.29
	Adjacent1-control gene	15.42	15.73	14.88										tumor1-control gene	16.16	15.5	14.79
	Adjacent2-KCNQ1OT1	18.46	18.27	18.23	2.76	2.63	2.39	1.12	1.22	1.44	1.26	0.16		tumor2-KCNQ1OT1	16.98	17.33	16.78	1.44	1.77	1.44	2.13	1.69	2.13	1.98	0.25
	Adjacent2-control gene	15.71	15.64	15.84										tumor2-control gene	15.54	15.56	15.34
	Adjacent3-KCNQ1OT1	17.92	18	18.49	2.61	2.66	3.01	1.24	1.2	0.94	1.12	0.16		tumor3-KCNQ1OT1	17.35	17.51	17.22	1.59	1.8	1.43	1.93	1.66	2.15	1.91	0.25
	Adjacent3-control gene	15.3	15.34	15.48										tumor3-control gene	15.76	15.7	15.79
	Adjacent4-KCNQ1OT1	18.6	19.15	17.81	2.85	2.89	2.5	1.05	1.02	1.34	1.14	0.18		tumor4-KCNQ1OT1	17.23	17.15	17.11	1.51	1.56	1.84	2.02	1.97	1.62	1.87	0.22
	Adjacent4-control gene	15.75	16.26	15.31										tumor4-control gene	15.72	15.59	15.28
	Adjacent5-KCNQ1OT1	18.22	18.69	19.35	2.94	2.7	3.07	0.99	1.17	0.9	1.02	0.14		tumor5-KCNQ1OT1	16.89	17.07	16.96	1.47	1.68	1.86	2.09	1.8	1.6	1.83	0.25
	Adjacent5-control gene	15.28	16	16.28										tumor5-control gene	15.42	15.39	15.1
	Adjacent6-KCNQ1OT1	18.59	18.69	18.6	2.72	3.06	3.05	1.15	0.9	0.92	0.99	0.14		tumor6-KCNQ1OT1	17.25	17.01	17.47	1.98	1.53	1.7	1.47	2	1.77	1.75	0.27
	Adjacent6-control gene	15.87	15.63	15.55										tumor6-control gene	15.27	15.48	15.76
	Adjacent7-KCNQ1OT1	18.83	18.26	18.77	3.36	2.94	3.07	0.74	0.98	0.9	0.87	0.13		tumor7-KCNQ1OT1	18.07	17.39	17.74	1.57	1.84	1.94	1.95	1.61	1.51	1.69	0.23
	Adjacent7-control gene	15.47	15.31	15.7										tumor7-control gene	16.5	15.55	15.8
	Adjacent8-KCNQ1OT1	19.25	18.16	18.28	3.28	2.87	3	0.78	1.04	0.95	0.92	0.13		tumor8-KCNQ1OT1	17.48	17.71	17.07	1.58	1.84	1.93	1.94	1.61	1.51	1.69	0.22
	Adjacent8-control gene	15.98	15.29	15.28										tumor8-control gene	15.9	15.87	15.13
	Adjacent9-KCNQ1OT1	18.15	19.06	19.06	2.9	3.3	3.14	1.01	0.77	0.86	0.88	0.12		tumor9-KCNQ1OT1	17.33	17.91	16.86	1.76	1.94	1.58	1.7	1.5	1.93	1.71	0.21
	Adjacent9-control gene	15.25	15.76	15.93										tumor9-control gene	15.56	15.97	15.27
	Adjacent10-KCNQ1OT1	18.88	18.49	18.09	3.3	3.08	2.86	0.77	0.89	1.04	0.9	0.14		tumor10-KCNQ1OT1	17.89	16.44	17.61	1.59	1.68	1.9	1.92	1.8	1.55	1.76	0.19
	Adjacent10-control gene	15.58	15.41	15.23										tumor10-control gene	16.3	14.75	15.71
	Adjacent11-KCNQ1OT1	18.84	18.48	18.76	2.68	2.94	3.09	1.18	0.99	0.89	1.02	0.15		tumor11-KCNQ1OT1	17.59	17.48	17.34	2.06	1.77	1.71	1.39	1.69	1.77	1.62	0.2
	Adjacent11-control gene	16.16	15.54	15.67										tumor11-control gene	15.54	15.7	15.63
	Adjacent12-KCNQ1OT1	18.15	18.34	18.33	3.21	2.85	3.07	0.82	1.05	0.9	0.93	0.12		tumor12-KCNQ1OT1	17.57	17.17	17.28	2.11	1.78	1.75	1.34	1.69	1.72	1.58	0.21
	Adjacent12-control gene	14.94	15.5	15.26										tumor12-control gene	15.46	15.4	15.53
	Adjacent13-KCNQ1OT1	18.75	18.23	18.81	3.34	3.02	3.2	0.75	0.94	0.83	0.84	0.1		tumor13-KCNQ1OT1	17.15	16.52	17.59	1.75	1.8	2.1	1.72	1.66	1.34	1.57	0.2
	Adjacent13-control gene	15.41	15.22	15.62										tumor13-control gene	15.4	14.72	15.49
	Adjacent14-KCNQ1OT1	18.46	18.61	17.92	2.72	3.04	3.03	1.14	0.92	0.93	1	0.13		tumor14-KCNQ1OT1	17.27	17.38	17.66	2.1	1.78	1.98	1.35	1.69	1.47	1.5	0.17
	Adjacent14-control gene	15.74	15.58	14.89										tumor14-control gene	15.17	15.6	15.69
	Adjacent15-KCNQ1OT1	18.88	18.79	18.33	3.1	2.71	2.91	0.88	1.16	1.01	1.02	0.14		tumor15-KCNQ1OT1	18.06	17.65	17.43	2.2	1.86	2.05	1.26	1.6	1.4	1.42	0.17
	Adjacent15-control gene	15.78	16.09	15.42										tumor15-control gene	15.86	15.79	15.38
	Adjacent16-KCNQ1OT1	18.79	19.46	17.88	3.35	3.6	3.19	0.74	0.63	0.83	0.73	0.1		tumor16-KCNQ1OT1	17.93	17.03	17.87	2.02	1.84	2.22	1.42	1.62	1.24	1.43	0.19
	Adjacent16-control gene	15.43	15.87	14.69										tumor16-control gene	15.91	15.2	15.65
	Adjacent17-KCNQ1OT1	18.92	18.79	19.4	3.41	3.21	3.48	0.71	0.82	0.68	0.74	0.08		tumor17-KCNQ1OT1	17.43	17.71	17.52	2.34	2.09	1.96	1.14	1.36	1.49	1.33	0.18
	Adjacent17-control gene	15.51	15.59	15.92										tumor17-control gene	15.09	15.62	15.56
	Adjacent18-KCNQ1OT1	19.73	19	19.18	3.84	3.46	3.44	0.53	0.69	0.7	0.64	0.09		tumor18-KCNQ1OT1	18.05	17.61	17.81	2.34	1.98	2.05	1.15	1.46	1.4	1.34	0.17
	Adjacent18-control gene	15.89	15.54	15.75										tumor18-control gene	15.71	15.63	15.76
	Adjacent19-KCNQ1OT1	19.55	19.5	19.79	3.75	3.87	4.04	0.56	0.52	0.46	0.51	0.05		tumor19-KCNQ1OT1	17.73	17.73	17.81	1.95	1.88	2.26	1.5	1.57	1.21	1.43	0.19
	Adjacent19-control gene	15.8	15.63	15.75										tumor19-control gene	15.78	15.84	15.55
	Adjacent20-KCNQ1OT1	18.51	19.19	19.13	3.51	3.12	3.33	0.48	0.63	0.54	0.55	0.07		tumor20-KCNQ1OT1	17.69	18.43	18.32	2.23	2.51	2.54	1.67	1.38	1.36	1.47	0.18
	Adjacent20-control gene	15	16.07	15.8										tumor20-control gene	15.45	15.91	15.78

## Sheet: Fig 1B
	sample	Ct			Δct			2-ΔΔct			2-ΔΔctmean	2-ΔΔctSD
	I-IIsample-1-KCNQ1OT1	17.65	17.97	17.52	2.31	2.32	2.15	0.89	0.99	1.11	1	0.11
	I-IIsample-1-control gene	15.34	15.65	15.36
	I-IIsample-1-KCNQ1OT1	18.9	18.36	18.54	3.4	3.19	3.03	0.47	0.54	0.61	0.54	0.07
	I-IIsample-1-control gene	15.5	15.17	15.51
	I-IIsample-2-KCNQ1OT1	17.48	18.2	17.29	2.4	2.76	2.55	0.94	0.73	0.85	0.84	0.11
	I-IIsample-2-control gene	15.09	15.44	14.74
	I-IIsample-3-KCNQ1OT1	18.22	18.28	17.99	2.51	2.17	2.15	0.87	1.1	1.11	1.03	0.14
	I-IIsample-3-control gene	15.71	16.11	15.84
	I-IIsample-4-KCNQ1OT1	17.37	17.18	17.63	2.01	2	1.76	1.23	1.24	1.46	1.31	0.13
	I-IIsample-4-control gene	15.36	15.18	15.86
	I-IIsample-5-KCNQ1OT1	17.97	17.56	16.51	1.73	1.73	1.43	1.49	1.5	1.84	1.61	0.2
	I-IIsample-5-control gene	16.23	15.83	15.08
	I-IIsample-6-KCNQ1OT1	16.85	17.56	17.03	1.49	1.36	1.74	1.76	1.94	1.49	1.73	0.23
	I-IIsample-6-control gene	15.36	16.2	15.29
	I-IIsample-7-KCNQ1OT1	17.14	16.35	17.23	1.66	1.18	1.4	1.57	2.19	1.87	1.88	0.31
	I-IIsample-7-control gene	15.48	15.18	15.83
	I-IIsample-8-KCNQ1OT1	17.18	17.47	16.29	1.5	1.15	1.17	1.75	2.23	2.2	2.06	0.27
	I-IIsample-8-control gene	15.68	16.32	15.12
	sample	Ct			Δct			2-ΔΔct			2-ΔΔctmean	2-ΔΔctSD
	III-IVsample-1-KCNQ1OT1	17.13	17.4	18.07	2.07	1.93	2.27	1.03	1.1	0.87	1	0.12
	III-IVsample-1-control gene	15.06	15.47	15.8
	III-IVsample-1-KCNQ1OT1	16.67	17.21	17.44	1.43	1.7	1.8	1.56	1.29	1.21	1.35	0.18
	III-IVsample-1-control gene	15.25	15.51	15.64
	III-IVsample-2-KCNQ1OT1	17.18	16.61	17.78	1.63	1.33	1.62	1.35	1.66	1.37	1.46	0.18
	III-IVsample-2-control gene	15.55	15.27	16.17
	III-IVsample-3-KCNQ1OT1	17.1	16.6	17.41	1.29	1.46	1.62	1.71	1.52	1.36	1.53	0.17
	III-IVsample-3-control gene	15.8	15.14	15.79
	III-IVsample-4-KCNQ1OT1	16.43	16.5	16.71	0.74	0.85	1.17	2.51	2.31	1.86	2.23	0.33
	III-IVsample-4-control gene	15.69	15.65	15.55
	III-IVsample-5-KCNQ1OT1	16.55	16.4	16.52	0.99	0.65	0.84	2.11	2.66	2.34	2.37	0.28
	III-IVsample-5-control gene	15.56	15.74	15.68
	III-IVsample-6-KCNQ1OT1	16.53	16.27	16.35	0.5	0.65	0.87	2.96	2.67	2.3	2.64	0.33
	III-IVsample-6-control gene	16.02	15.62	15.48
	III-IVsample-7-KCNQ1OT1	16.36	15.49	16.01	0.77	0.35	0.56	2.46	3.28	2.84	2.86	0.41
	III-IVsample-7-control gene	15.59	15.14	15.45
	III-IVsample-8-KCNQ1OT1	16.26	16.18	16.1	0.71	0.73	0.41	2.56	2.53	3.16	2.75	0.35
	III-IVsample-8-control gene	15.55	15.45	15.7
	III-IVsample-9-KCNQ1OT1	16.54	16.2	15.74	0.71	0.45	0.4	2.55	3.07	3.17	2.93	0.33
	III-IVsample-9-control gene	15.83	15.75	15.34
	III-IVsample-10-KCNQ1OT1	15.69	16.41	16.1	0.58	0.23	0.31	2.79	3.56	3.37	3.24	0.4
	III-IVsample-10-control gene	15.11	16.18	15.79
	III-IVsample-11-KCNQ1OT1	15.7	15.94	15.39	0.21	0.46	0.09	3.62	3.04	3.92	3.53	0.45
	III-IVsample-11-control gene	15.49	15.48	15.3
	III-IVsample-12-KCNQ1OT1	15.92	15.71	15.99	0.18		0.23	3.69	4.4	3.58	3.89	0.44
	III-IVsample-12-control gene	15.74	15.79	15.76

## Sheet: Fig 1C
	sample-名称	Ct			Δct			2-ΔΔct			2-ΔΔctmean	2-ΔΔctSD
	N0sample-1-KCNQ1OT1	18.56	18.65	18.72	2.77	2.98	2.75	1.13	0.86	1.01	1	0.14
	N0sample-1-control gene	15.79	15.67	15.97
	N0sample-1-KCNQ1OT1	18.77	18.23	19.02	3.07	3.41	3.39	0.81	0.64	0.65	0.7	0.1
	N0sample-1-control gene	15.7	14.82	15.64
	N0sample-2-KCNQ1OT1	18.67	17.92	18.38	2.97	2.57	2.58	0.87	1.14	1.14	1.05	0.16
	N0sample-2-control gene	15.71	15.35	15.8
	N0sample-3-KCNQ1OT1	17.78	18.06	18.15	2.48	2.19	2.51	1.22	1.49	1.19	1.3	0.16
	N0sample-3-control gene	15.3	15.87	15.63
	N0sample-4-KCNQ1OT1	18.53	17.63	17.4	2.5	2.23	2.11	1.2	1.46	1.57	1.41	0.19
	N0sample-4-control gene	16.03	15.41	15.28
	N0sample-5-KCNQ1OT1	16.99	17.06	17.96	2.02	1.95	2.3	1.68	1.77	1.39	1.61	0.2
	N0sample-5-control gene	14.97	15.11	15.66
	N0sample-6-KCNQ1OT1	17.37	18.26	17.12	1.58	1.9	1.5	2.28	1.83	2.4	2.17	0.3
	N0sample-6-control gene	15.8	16.36	15.62
	sample-名称	Ct			Δct			2-ΔΔct			2-ΔΔctmean	2-ΔΔctSD
	N1sample-1-KCNQ1OT1	17.89	17.67	17.8	2.49	2.71	2.36	1.05	0.86	1.09	1	0.13
	N1sample-1-control gene	15.41	14.96	15.44
	N1sample-1-KCNQ1OT1	18.75	17.93	18.19	2.66	2.47	2.82	0.89	1.01	0.8	0.9	0.11
	N1sample-1-control gene	16.1	15.46	15.38
	N1sample-2-KCNQ1OT1	16.68	17.77	16.95	1.47	1.85	1.57	2.02	1.55	1.89	1.82	0.24
	N1sample-2-control gene	15.21	15.91	15.38
	N1sample-3-KCNQ1OT1	16.14	17.25	17.23	1.19	1.46	1.54	2.45	2.03	1.93	2.14	0.28
	N1sample-3-control gene	14.95	15.78	15.69
	N1sample-4-KCNQ1OT1	16.58	16.73	16.87	1.07	1.32	1.45	2.67	2.24	2.06	2.32	0.31
	N1sample-4-control gene	15.51	15.4	15.42
	N1sample-5-KCNQ1OT1	16.65	17.1	17.05	1.05	1.31	1.31	2.71	2.26	2.26	2.41	0.26
	N1sample-5-control gene	15.6	15.79	15.73
	N1sample-6-KCNQ1OT1	16.74	16.93	16.54	1.02	1.38	1.1	2.76	2.15	2.62	2.51	0.32
	N1sample-6-control gene	15.72	15.55	15.45
	N1sample-7-KCNQ1OT1	16.19	16.18	17.15	0.68	0.89	1.02	3.49	3.02	2.76	3.09	0.37
	N1sample-7-control gene	15.51	15.29	16.13
	sample-名称	Ct			Δct			2-ΔΔct			2-ΔΔctmean	2-ΔΔctSD
	N2sample-1-KCNQ1OT1	17.68	17.97	17.59	2.53	2.47	2.38	0.85	1.04	1.11	1	0.13
	N2sample-1-control gene	15.15	15.5	15.21
	N2sample-1-KCNQ1OT1	17.88	17.81	18.09	2.36	2.18	2.03	1.12	1.28	1.41	1.27	0.14
	N2sample-1-control gene	15.52	15.63	16.06
	N2sample-2-KCNQ1OT1	17.34	16.77	17.23	1.57	1.43	1.77	1.95	2.14	1.7	1.93	0.22
	N2sample-2-control gene	15.77	15.34	15.46
	N2sample-3-KCNQ1OT1	16.63	16.49	16.31	1.31	1.1	1.47	2.34	2.69	2.09	2.37	0.3
	N2sample-3-control gene	15.32	15.39	14.84
	N2sample-4-KCNQ1OT1	16.6	17.27	16.75	1.1	1.33	1.36	2.7	2.3	2.26	2.42	0.25
	N2sample-4-control gene	15.51	15.95	15.4
	N2sample-5-KCNQ1OT1	16.97	16.68	16.43	1.22	0.91	0.77	2.48	3.07	3.4	2.98	0.47
	N2sample-5-control gene	15.75	15.77	15.67
	N2sample-6-KCNQ1OT1	16.85	16.01	17.04	0.99	0.78	1.07	2.9	3.37	2.75	3.01	0.32
	N2sample-6-control gene	15.86	15.23	15.97
	N2sample-7-KCNQ1OT1	16.33	15.93	16.44	0.81	0.74	0.43	3.29	3.46	4.29	3.68	0.53
	N2sample-7-control gene	15.52	15.19	16.01

## Sheet: Fig 1D
	sample	Ct			Δct			2-ΔΔct			2-ΔΔctmean	2-ΔΔctSD
	M0sample-1-KCNQ1OT1	18.31	18.61	18.85	3.17	3.37	3.14	1.1	0.87	1.02	1	0.12
	M0sample-1-control gene	15.14	15.24	15.71
	M0sample-1-KCNQ1OT1	18.65	18.68	18.2	3.03	3.4	3.28	1.1	0.85	0.93	0.96	0.13
	M0sample-1-control gene	15.61	15.28	14.92
	M0sample-2-KCNQ1OT1	18.22	18.91	18.57	2.55	2.88	2.71	1.54	1.22	1.38	1.38	0.16
	M0sample-2-control gene	15.67	16.03	15.86
	M0sample-3-KCNQ1OT1	18.26	18.49	18.92	2.52	2.61	2.89	1.57	1.48	1.22	1.42	0.18
	M0sample-3-control gene	15.73	15.88	16.03
	M0sample-4-KCNQ1OT1	17.53	17.87	18.58	2.4	2.44	2.78	1.7	1.66	1.31	1.56	0.21
	M0sample-4-control gene	15.12	15.44	15.8
	M0sample-5-KCNQ1OT1	17.87	18.13	17.43	2.27	2.56	2.6	1.87	1.53	1.49	1.63	0.21
	M0sample-5-control gene	15.61	15.58	14.84
	M0sample-6-KCNQ1OT1	18.04	18.18	17.99	2.13	2.57	2.35	2.05	1.52	1.77	1.78	0.27
	M0sample-6-control gene	15.91	15.61	15.64
	M0sample-7-KCNQ1OT1	17.64	18.42	17.73	2.27	2.52	2.12	1.87	1.57	2.08	1.84	0.25
	M0sample-7-control gene	15.37	15.9	15.62
	M0sample-8-KCNQ1OT1	17.63	17.54	17.54	2.29	1.91	2.15	1.84	2.4	2.03	2.09	0.29
	M0sample-8-control gene	15.33	15.64	15.39
	sample	Ct			Δct			2-ΔΔct			2-ΔΔctmean	2-ΔΔctSD
	M1sample-1-KCNQ1OT1	18.44	18.23	18.94	2.91	2.69	3.09	0.96	1.16	0.88	1	0.14
	M1sample-1-control gene	15.53	15.53	15.85
	M1sample-1-KCNQ1OT1	18.41	18.04	17.65	2.75	2.74	2.46	1.12	1.12	1.36	1.2	0.14
	M1sample-1-control gene	15.66	15.3	15.19
	M1sample-2-KCNQ1OT1	18.32	18.17	18.22	2.18	2.47	2.47	1.65	1.35	1.35	1.45	0.17
	M1sample-2-control gene	16.13	15.69	15.75
	M1sample-3-KCNQ1OT1	17.97	18.67	17.55	2.28	2.44	2.09	1.54	1.38	1.76	1.56	0.19
	M1sample-3-control gene	15.69	16.22	15.46
	M1sample-4-KCNQ1OT1	17.77	18.39	17.65	2.24	2.25	1.88	1.59	1.57	2.03	1.73	0.26
	M1sample-4-control gene	15.53	16.13	15.77
	M1sample-5-KCNQ1OT1	17.68	17.17	18.57	2.07	1.83	2.12	1.78	2.11	1.72	1.87	0.21
	M1sample-5-control gene	15.61	15.34	16.45
	M1sample-6-KCNQ1OT1	17.62	16.5	17.19	1.63	1.54	1.87	2.42	2.58	2.05	2.35	0.27
	M1sample-6-control gene	15.99	14.96	15.32
	M1sample-7-KCNQ1OT1	17.04	17.23	16.57	1.57	1.91	1.52	2.53	2	2.61	2.38	0.33
	M1sample-7-control gene	15.47	15.32	15.06
	M1sample-8-KCNQ1OT1	17	17.01	17.53	1.82	1.44	1.67	2.13	2.77	2.36	2.42	0.32
	M1sample-8-control gene	15.19	15.58	15.87
	M1sample-9-KCNQ1OT1	16.63	17.15	16.61	1.19	1.62	1.23	3.28	2.43	3.2	2.97	0.47
	M1sample-9-control gene	15.43	15.53	15.39
	M1sample-10-KCNQ1OT1	16.7	17.51	16.69	1.32	1.53	1.12	3	2.59	3.44	3.01	0.43
	M1sample-10-control gene	15.38	15.97	15.56
	M1sample-11-KCNQ1OT1	16.66	17.04	16.94	1.12	1.52	1.17	3.44	2.6	3.32	3.12	0.45
	M1sample-11-control gene	15.53	15.51	15.77
	M1sample-12-KCNQ1OT1	16.5	16.39	16.58	1.38	1.06	1.17	2.88	3.6	3.34	3.27	0.37
	M1sample-12-control gene	15.12	15.33	15.42
	sample	Ct			Δct			2-ΔΔct			2-ΔΔctmean	2-ΔΔctSD
	-sample-1-KCNQ1OT1	17.93	17.7	17.94	2.24	2.48	2.14	1.08	0.85	1.07	1	0.13
	-sample-1-control gene	15.69	15.22	15.8
	-sample-1-KCNQ1OT1	18.18	18.77	18.75	2.71	3.02	3.02	0.72	0.58	0.58	0.63	0.08
	-sample-1-control gene	15.47	15.75	15.73
	-sample-2-KCNQ1OT1	18.01	17.4	17.41	1.81	1.74	2.15	1.35	1.42	1.07	1.28	0.19
	-sample-2-control gene	16.2	15.65	15.27
	-sample-3-KCNQ1OT1	16.94	17.49	17.13	1.82	1.75	1.52	1.34	1.41	1.66	1.47	0.16
	-sample-3-control gene	15.12	15.74	15.61
	-sample-4-KCNQ1OT1	17.3	16.89	17.39	1.84	1.52	1.61	1.33	1.65	1.55	1.51	0.17
	-sample-4-control gene	15.46	15.37	15.78
	-sample-5-KCNQ1OT1	17.07	17.87	17.28	1.27	1.61	1.47	1.96	1.55	1.71	1.74	0.21
	-sample-5-control gene	15.8	16.26	15.81
	-sample-6-KCNQ1OT1	16.85	17.09	17.49	1.25	1.3	1.6	1.99	1.93	1.57	1.83	0.23
	-sample-6-control gene	15.6	15.79	15.89
	-sample-7-KCNQ1OT1	16.7	17.04	16.4	1.34	1.46	1.07	1.87	1.72	2.26	1.95	0.28
	-sample-7-control gene	15.36	15.58	15.33
	-sample-8-KCNQ1OT1	17.55	16.88	17.18	1.32	1.08	1.33	1.9	2.25	1.88	2.01	0.2
	-sample-8-control gene	16.24	15.8	15.85
	-sample-9-KCNQ1OT1	16.97	16.89	16.61	1.44	1.05	1.08	1.75	2.28	2.24	2.09	0.3
	-sample-9-control gene	15.53	15.84	15.52
	sample	Ct			Δct			2-ΔΔct			2-ΔΔctmean	2-ΔΔctSD
	+sample-1-KCNQ1OT1	17.74	18.01	17.75	2.42	2.24	2.47	0.9	1.13	0.97	1	0.12
	+sample-1-control gene	15.33	15.77	15.29
	+sample-1-KCNQ1OT1	17.73	17.77	17.65	1.97	1.93	1.65	1.36	1.41	1.7	1.49	0.19
	+sample-1-control gene	15.76	15.84	16
	+sample-2-KCNQ1OT1	16.67	16.86	16.54	1.11	1.43	1.16	2.48	1.99	2.4	2.29	0.26
	+sample-2-control gene	15.57	15.43	15.38
	+sample-3-KCNQ1OT1	17.06	16.61	16.82	1.43	1.16	1.05	1.98	2.4	2.58	2.32	0.31
	+sample-3-control gene	15.63	15.46	15.77
	+sample-4-KCNQ1OT1	16.5	16.26	16.85	1.01	0.79	1.15	2.66	3.1	2.41	2.72	0.35
	+sample-4-control gene	15.49	15.47	15.7
	+sample-5-KCNQ1OT1	16.17	16.79	16.9	0.88	1.14	0.78	2.9	2.42	3.11	2.81	0.35
	+sample-5-control gene	15.29	15.65	16.12
	+sample-6-KCNQ1OT1	16.48	16.65	16.3	0.91	0.69	0.48	2.85	3.31	3.82	3.33	0.49
	+sample-6-control gene	15.58	15.96	15.82
	+sample-7-KCNQ1OT1	16.59	16.15	15.98	0.58	0.53	0.85	3.59	3.71	2.96	3.42	0.4
	+sample-7-control gene	16.02	15.62	15.13
	+sample-8-KCNQ1OT1	16.32	15.58	15.66	0.43	0.58	0.78	3.96	3.59	3.11	3.55	0.43
	+sample-8-control gene	15.89	15	14.88
	+sample-9-KCNQ1OT1	16.13	15.68	16.77	0.44	0.44	0.75	3.94	3.93	3.17	3.68	0.44
	+sample-9-control gene	15.69	15.23	16.02
	+sample-10-KCNQ1OT1	15.87	15.59	16.41	0.68	0.3	0.4	3.33	4.36	4.04	3.91	0.53
	+sample-10-control gene	15.18	15.3	16.01
	+sample-11-KCNQ1OT1	15.77	16.34	15.81	0.17	0.43	0.55	4.76	3.97	3.66	4.13	0.57
	+sample-11-control gene	15.61	15.91	15.27

## Sheet: Fig 1H
	sample	Ct			Δct			2-ΔΔct			2-ΔΔctmean	2-ΔΔctSD	relativemean	relativeSD
	FHC-cell1-KCNQ1OT1	18.37	18.95	19.01	3.11	3.08	3.17	0.82	0.84	0.79	0.847	0.052	1.011	0.062
	FHC-cell2-KCNQ1OT1	18.87	18.49	18.39	3.19	3.06	3.1	0.78	0.85	0.82
	FHC-cell3-KCNQ1OT1	18.17	18.78	18.72	2.96	2.99	2.93	0.91	0.89	0.93
	FHC-cell1-control gene	15.26	15.87	15.84
	FHC-cell2-control gene	15.68	15.44	15.29
	FHC-cell3-control gene	15.21	15.79	15.78
	SW480-cell1-KCNQ1OT1	18.45	18.27	18.75	2.63	2.56	3.02	1.14	1.2	0.87	1.073	0.223	1.281	0.266
	SW480-cell2-KCNQ1OT1	18.96	18.63	18.16	3.33	2.92	2.44	0.7	0.93	1.31
	SW480-cell3-KCNQ1OT1	17.98	17.92	18.42	2.52	2.39	2.94	1.23	1.35	0.92
	SW480-cell1-control gene	15.81	15.71	15.73
	SW480-cell2-control gene	15.63	15.7	15.73
	SW480-cell3-control gene	15.46	15.53	15.48
	HT-29-cell1-KCNQ1OT1	18.2	17.92	17.82	2.32	2.48	2.26	1.42	1.27	1.48	1.449	0.126	1.729	0.151
	HT-29-cell2-KCNQ1OT1	17.93	17.89	17.69	2.19	2.28	2.15	1.55	1.46	1.59
	HT-29-cell3-KCNQ1OT1	18.08	18.11	17.71	2.49	2.34	2.14	1.26	1.4	1.61
	HT-29-cell1-control gene	15.89	15.44	15.56
	HT-29-cell2-control gene	15.74	15.62	15.54
	HT-29-cell3-control gene	15.59	15.78	15.57
	SW1463-cell1-KCNQ1OT1	17.66	17.7	17.98	1.97	1.96	2.18	1.81	1.82	1.56	1.735	0.108	2.07	0.129
	SW1463-cell2-KCNQ1OT1	17.4	17.49	17.28	2.17	2.01	2.03	1.57	1.75	1.73
	SW1463-cell3-KCNQ1OT1	17.01	18.11	17.11	1.91	2.04	2	1.88	1.72	1.76
	SW1463-cell1-control gene	15.69	15.74	15.8
	SW1463-cell2-control gene	15.23	15.47	15.25
	SW1463-cell3-control gene	15.09	16.07	15.1
