# Supplementary material for: LncRNA KCNQ1OT1 Secreted by Tumor Cell-Derived Exosomes Mediates Immune Escape in Colorectal Cancer by Regulating PD-L1 Ubiquitination via MiR-30a-5p/USP22
Source: Front Cell Dev Biol. 2021 Jul 19;9:653808. doi: 10.3389/fcell.2021.653808 (PMC8326752; doi:10.3389/fcell.2021.653808)
Supplement: Supplementary file 3 [file Data_Sheet_2.XLSX]

## Sheet: Fig 2C
		SW1463	FHC
	sample1	3.96107	1.39998
	sample2	3.18565	1.21308
	sample3	2.69102	0.97192
	mean	3.27925	1.19499
	SD	0.640177	0.214602

## Sheet: Fig 2D
		SW1463	FHC
	sample1	7.2849	4.8025
	sample2	6.1267	4.1909
	sample3	5.8201	3.9933
	mean	6.41057	4.3289
	SD	0.772557	0.421882

## Sheet: Fig 2F
		CD63		CD9		Alix
		FHC-exo	SW1463-exo	FHC-exo	SW1463-exo	FHC-exo	SW1463-exo
	sample1	0.887842	1.70462	0.688745	1.32607	0.905146	1.31428
	sample2	1.10382	1.74685	1.08116	1.63225	0.649393	1.31559
	sample3	1.18561	1.49166	1.19331	1.66822	1.09203	1.55181
	mean	1.05909	1.64771	0.98774	1.54218	0.88219	1.39389
	SD	0.15384	0.13678	0.26494	0.18802	0.22221	0.13676

## Sheet: Fig 2G
	sample	Ct			Δct			2-ΔΔct			2-ΔΔctmean	2-ΔΔctSD	relativemean	relativeSD
	FHC-exo-cell1-KCNQ1OT1	18.77	19.14	18.7	3.09	3.61	2.89	1.6	1.12	1.84	1.551	0.256	1.039	0.172
	FHC-exo-cell2-KCNQ1OT1	19.09	18.91	19.01	3	2.95	3.25	1.7	1.76	1.43
	FHC-exo-cell3-KCNQ1OT1	17.99	19.17	18.73	2.93	3.48	3.17	1.78	1.22	1.51
	FHC-exo-cell1-control gene	15.68	15.54	15.81
	FHC-exo-cell2-control gene	16.09	15.96	15.75
	FHC-exo-cell3-control gene	15.06	15.69	15.56
	SW1463-exo-cell1-KCNQ1OT1	17.92	17.64	17.84	2	2.06	1.97	3.4	3.27	3.48	3.304	0.175	2.214	0.117
	SW1463-exo-cell2-KCNQ1OT1	18.09	17.69	18.03	2.06	1.92	2.11	3.27	3.59	3.16
	SW1463-exo-cell3-KCNQ1OT1	17.6	17.95	17.36	2.16	2.12	2	3.05	3.13	3.39
	SW1463-exo-cell1-control gene	15.92	15.58	15.87
	SW1463-exo-cell2-control gene	16.03	15.77	15.93
	SW1463-exo-cell3-control gene	15.44	15.84	15.35
