# Supplementary material for: LncRNA KCNQ1OT1 Secreted by Tumor Cell-Derived Exosomes Mediates Immune Escape in Colorectal Cancer by Regulating PD-L1 Ubiquitination via MiR-30a-5p/USP22
Source: Front Cell Dev Biol. 2021 Jul 19;9:653808. doi: 10.3389/fcell.2021.653808 (PMC8326752; doi:10.3389/fcell.2021.653808)
Supplement: Supplementary file 4 [file Data_Sheet_3.XLSX]

## Sheet: Fig 3A
	sample	Ct			Δct			2-ΔΔct			2-ΔΔctmean	2-ΔΔctSD	relativemean	relativeSD
	NC-test1-test gene	18.89	18.8	19	3.24	3.06	3.35	0.86	0.97	0.79	0.89	0.056	1	0.063
	NC-test2-test gene	19.03	19	18.94	3.23	3.18	3.17	0.86	0.89	0.89
	NC-test3-test gene	18.59	18.44	18.69	3.08	3.23	3.1	0.95	0.86	0.94
	NC-test1-control gene	15.66	15.74	15.65
	NC-test2-control gene	15.8	15.82	15.76
	NC-test3-control gene	15.5	15.21	15.59
	Exo-test1-test gene	17.44	17.7	17.69	2	2.2	2.16	2.01	1.76	1.8	1.892	0.1	2.125	0.112
	Exo-test2-test gene	17.48	17.61	17.25	2.03	2.07	2.01	1.97	1.91	2
	Exo-test3-test gene	18.08	17.55	17.71	2.19	2.05	2.12	1.76	1.95	1.86
	Exo-test1-control gene	15.44	15.5	15.53
	Exo-test2-control gene	15.45	15.53	15.23
	Exo-test3-control gene	15.88	15.51	15.59
	Exo+si-NC-test1-test gene	17.75	17.61	17.73	2.13	2.06	2.13	1.84	1.94	1.84	1.87	0.089	2.1	0.1
	Exo+si-NC-test2-test gene	17.68	17.18	17.23	2.03	2.2	2.02	1.98	1.76	1.98
	Exo+si-NC-test3-test gene	17.49	17.8	17.68	2.21	2.15	2.07	1.75	1.82	1.92
	Exo+si-NC-test1-control gene	15.62	15.55	15.6
	Exo+si-NC-test2-control gene	15.65	14.98	15.21
	Exo+si-NC-test3-control gene	15.28	15.65	15.61
	Exo+si-KCNQ1OT1-test1-test gene	18.73	18.44	18.6	2.93	2.69	3.2	1.06	1.25	0.88	1.04	0.131	1.168	0.147
	Exo+si-KCNQ1OT1-test2-test gene	18.15	18.23	18.39	2.88	3.02	2.79	1.1	0.99	1.16
	Exo+si-KCNQ1OT1-test3-test gene	18.41	18.6	18.9	2.9	3	3.28	1.08	1.01	0.83
	Exo+si-KCNQ1OT1-test1-control gene	15.8	15.75	15.4
	Exo+si-KCNQ1OT1-test2-control gene	15.27	15.21	15.6
	Exo+si-KCNQ1OT1-test3-control gene	15.51	15.6	15.62

## Sheet: Fig 3B
		1d	2d	3d	4d	5d	6d	7d
	NC1	0.473558	0.135044	0.451239	1.29434	2.08268	3.22525	4.23398
	NC2	0.0414107	0.44189	0.451274	1.27263	2.06851	2.37828	2.82322
	NC3	0.406631	0.327865	0.451086	0.746531	1.47141	2.32877	4.5789
	mean	0.3072	0.3016	0.4512	1.1045	1.8742	2.6441	3.8787
	SD	0.2326	0.1551	0.0001	0.3102	0.3489	0.5039	0.9302
	Exo1	0.699865	1.62347	2.32548	4.41953	6.22579	8.70007	10.5673
	Exo2	0.659151	1.9276	2.68152	5.15166	6.89556	8.62007	10.7592
	Exo3	0.143384	1.30744	2.8581	4.09141	6.22265	7.58826	11.5884
	mean	0.5008	1.6195	2.6217	4.5542	6.448	8.3028	10.9716
	SD	0.3102	0.3101	0.2713	0.5428	0.3876	0.6201	0.5427
	Exo+si-NC1	0.261462	1.44092	1.31301	3.52408	6.0676	7.81972	9.90185
	Exo+si-NC2	0.554154	1.15875	1.67388	3.98086	6.0562	8.07088	11.3526
	Exo+si-NC3	0.803484	0.747131	2.08761	3.83146	5.5921	8.4364	10.847
	mean	0.5397	1.1156	1.6915	3.7788	5.9053	8.109	10.7005
	SD	0.2713	0.3489	0.3876	0.2329	0.2713	0.3101	0.7364
	Exo+si-KCNQ1OT11	0.713145	0.806391	0.91932	2.32646	3.36672	2.98853	5.60335
	Exo+si-KCNQ1OT12	0.613544	0.495355	1.33093	2.0624	2.75192	3.97251	4.52817
	Exo+si-KCNQ1OT13	0.409111	1.11535	1.31285	1.94894	2.99266	3.87766	4.29548
	mean	0.5786	0.8057	1.1877	2.1126	3.0371	3.6129	4.809
	SD	0.155	0.31	0.2326	0.1937	0.3098	0.5428	0.6977

## Sheet: Fig 3C
		NC	Exo	Exo+si-NC	Exo+si-KCNQ1OT1
	sample1	0.868662	1.8871	1.77986	1.01625
	sample2	1.02161	1.54443	1.63435	1.18122
	sample3	1.10393	1.90643	1.80264	1.33926
	mean	0.99807	1.77932	1.73895	1.17891
	SD	0.11939	0.20365	0.0913	0.16152

## Sheet: Fig 3D
		NC	Exo	Exo+si-NC	Exo+si-KCNQ1OT1
	sample1	20	40	39	19
	sample2	11	32	38	23
	sample3	15	31	44	25
	mean	15.9155	35	40	22.1127
	SD	4.507	5.0704	2.8169	2.9577

## Sheet: Fig 3E
		NC	Exo	Exo+si-NC	Exo+si-KCNQ1OT1
	sample1	12.5943	11.4059	11.8566	14.4751
	sample2	11.2925	7.30375	9.42361	14.5721
	sample3	8.22939	7.2625	8.62947	11.7352
	mean	10.7054	8.6574	9.9699	13.5941
	SD	2.2409	2.3804	1.6815	1.6106

## Sheet: Fig 3F
	sample	Ct			Δct			2-ΔΔct			2-ΔΔctmean	2-ΔΔctSD	relativemean	relativeSD
	NC-test1-test gene	18.88	18.82	19.05	3.44	3.06	3.55	0.73	0.96	0.68	0.937	0.223	1.013	0.241
	NC-test2-test gene	18.75	18.63	18.24	2.92	3.25	2.59	1.05	0.84	1.33
	NC-test3-test gene	19.28	18.15	18.49	3.43	2.73	3.15	0.74	1.2	0.9
	NC-test1-control gene	15.43	15.76	15.5
	NC-test2-control gene	15.82	15.38	15.65
	NC-test3-control gene	15.85	15.42	15.33
	Exo-test1-test gene	20.49	20.83	20.31	5.2	5.28	4.84	0.22	0.2	0.28	0.213	0.056	0.23	0.06
	Exo-test2-test gene	20.97	19.95	21.14	5.54	4.73	5.5	0.17	0.3	0.18
	Exo-test3-test gene	21.07	21.63	20.83	5.66	5.78	4.93	0.16	0.15	0.26
	Exo-test1-control gene	15.29	15.55	15.46
	Exo-test2-control gene	15.43	15.22	15.64
	Exo-test3-control gene	15.41	15.86	15.9
	Exo+si-NC-test1-test gene	19.97	19.67	21	4.25	4.33	5.08	0.42	0.4	0.24	0.37	0.135	0.401	0.146
	Exo+si-NC-test2-test gene	21.3	20.3	19.87	5.94	4.87	4.41	0.13	0.27	0.38
	Exo+si-NC-test3-test gene	19.54	19.48	19.62	3.82	4.1	4.09	0.57	0.47	0.47
	Exo+si-NC-test1-control gene	15.73	15.34	15.92
	Exo+si-NC-test2-control gene	15.37	15.43	15.46
	Exo+si-NC-test3-control gene	15.72	15.39	15.53
	Exo+si-KCNQ1OT1-test1-test gene	18.48	19.72	19.83	2.88	4.1	4.3	1.08	0.47	0.4	0.846	0.27	0.915	0.292
	Exo+si-KCNQ1OT1-test2-test gene	18.86	18.42	18.84	3.18	3.33	3.11	0.88	0.8	0.93
	Exo+si-KCNQ1OT1-test3-test gene	18.22	18.65	18.61	2.67	3.08	3.21	1.26	0.94	0.86
	Exo+si-KCNQ1OT1-test1-control gene	15.6	15.62	15.53
	Exo+si-KCNQ1OT1-test2-control gene	15.67	15.1	15.74
	Exo+si-KCNQ1OT1-test3-control gene	15.56	15.57	15.4
	sample	Ct			Δct			2-ΔΔct			2-ΔΔctmean	2-ΔΔctSD	relativemean	relativeSD
	NC-test1-test gene	19.05	18.55	18.52	3.16	3.18	3.3	1.07	1.05	0.97	1.12	0.181	1.119	0.181
	NC-test2-test gene	18.47	19.58	18.45	2.85	3.49	2.99	1.33	0.85	1.2
	NC-test3-test gene	18.62	18.74	18.91	2.93	2.78	3.29	1.25	1.39	0.98
	NC-test1-control gene	15.89	15.37	15.22
	NC-test2-control gene	15.62	16.09	15.46
	NC-test3-control gene	15.69	15.96	15.63
	Exo-test1-test gene	18.19	18.3	17.5	2.75	2.51	2.02	1.42	1.67	2.36	1.806	0.292	1.806	0.292
	Exo-test2-test gene	18.3	17.79	17.92	2.56	2.45	2.57	1.61	1.74	1.61
	Exo-test3-test gene	17.98	18.25	17.65	2.39	2.35	2.14	1.82	1.86	2.16
	Exo-test1-control gene	15.44	15.79	15.49
	Exo-test2-control gene	15.73	15.34	15.36
	Exo-test3-control gene	15.59	15.9	15.52
	Exo+si-NC-test1-test gene	18.05	17.49	18.08	2.44	2.15	2.41	1.75	2.14	1.8	1.805	0.198	1.804	0.198
	Exo+si-NC-test2-test gene	17.83	17.89	17.76	2.54	2.34	2.3	1.64	1.88	1.93
	Exo+si-NC-test3-test gene	17.84	17.97	18.63	2.51	2.29	2.69	1.68	1.95	1.48
	Exo+si-NC-test1-control gene	15.61	15.34	15.67
	Exo+si-NC-test2-control gene	15.29	15.55	15.45
	Exo+si-NC-test3-control gene	15.34	15.68	15.94
	Exo+si-KCNQ1OT1-test1-test gene	18.35	18.41	18.7	3.15	2.92	3	1.07	1.26	1.19	1.09	0.241	1.09	0.241
	Exo+si-KCNQ1OT1-test2-test gene	18.69	18.8	19.81	3.1	3.07	4.09	1.11	1.14	0.56
	Exo+si-KCNQ1OT1-test3-test gene	19.09	18.11	18.51	3.1	2.73	3.34	1.11	1.43	0.94
	Exo+si-KCNQ1OT1-test1-control gene	15.2	15.49	15.7
	Exo+si-KCNQ1OT1-test2-control gene	15.6	15.73	15.72
	Exo+si-KCNQ1OT1-test3-control gene	15.99	15.38	15.17
	sample	Ct			Δct			2-ΔΔct			2-ΔΔctmean	2-ΔΔctSD	relativemean	relativeSD
	NC-test1-test gene	18.5	18.6	19.2	2.79	2.72	3.04	1.97	2.06	1.66	1.505	0.381	0.984	0.249
	NC-test2-test gene	18.76	18.66	19.13	3.09	3.25	3.72	1.6	1.42	1.03
	NC-test3-test gene	18.81	19.53	19.36	3.09	3.86	3.4	1.59	0.94	1.28
	NC-test1-control gene	15.71	15.88	16.16
	NC-test2-control gene	15.68	15.4	15.41
	NC-test3-control gene	15.72	15.67	15.96
	Exo-test1-test gene	17.8	17.45	17.59	2.21	2	1.97	2.93	3.39	3.46	3.318	0.447	2.17	0.292
	Exo-test2-test gene	17.97	17.41	17.13	1.94	2.06	1.7	3.53	3.25	4.18
	Exo-test3-test gene	17.6	18.01	18.18	1.93	2.32	2.25	3.55	2.72	2.85
	Exo-test1-control gene	15.59	15.44	15.62
	Exo-test2-control gene	16.03	15.34	15.43
	Exo-test3-control gene	15.66	15.69	15.92
	Exo+si-NC-test1-test gene	17.25	17.77	17.98	1.91	2.17	2.02	3.61	3.03	3.35	3.118	0.408	2.039	0.267
	Exo+si-NC-test2-test gene	17.42	18.02	18.26	1.96	2.27	2.47	3.48	2.83	2.45
	Exo+si-NC-test3-test gene	17.95	17.01	17.6	2.14	1.94	2.33	3.08	3.55	2.7
	Exo+si-NC-test1-control gene	15.34	15.6	15.96
	Exo+si-NC-test2-control gene	15.46	15.75	15.79
	Exo+si-NC-test3-control gene	15.8	15.07	15.27
	Exo+si-KCNQ1OT1-test1-test gene	19.34	18.33	19.26	3.6	2.84	3.02	1.12	1.9	1.68	1.579	0.329	1.032	0.215
	Exo+si-KCNQ1OT1-test2-test gene	18.6	18.01	19	3.33	2.87	3.21	1.35	1.85	1.47
	Exo+si-KCNQ1OT1-test3-test gene	18.56	18.5	19.11	3.17	2.69	3.47	1.51	2.1	1.23
	Exo+si-KCNQ1OT1-test1-control gene	15.74	15.49	16.25
	Exo+si-KCNQ1OT1-test2-control gene	15.27	15.14	15.78
	Exo+si-KCNQ1OT1-test3-control gene	15.39	15.81	15.64

## Sheet: Fig 3G
		NC	Exo	Exo+si-NC	Exo+si-KCNQ1OT1
	sample1	0.834391	0.432217	0.482644	0.665082
	sample2	1.07308	0.0892672	0.575523	0.76692
	sample3	0.938689	0.427236	0.198234	1.02953
	mean	0.94872	0.31624	0.4188	0.82051
	SD	0.11966	0.19658	0.19658	0.18804
		NC	Exo	Exo+si-NC	Exo+si-KCNQ1OT1
	sample1	1.02442	1.77104	1.80962	0.754984
	sample2	0.852299	1.84097	1.52441	1.05826
	sample3	1.27712	1.51619	1.92239	1.00727
	mean	1.05128	1.7094	1.75214	0.94017
	SD	0.21368	0.17094	0.20512	0.16239
		NC	Exo	Exo+si-NC	Exo+si-KCNQ1OT1
	sample1	1.15306	1.84175	1.779	0.654134
	sample2	0.81652	2.1028	1.77903	0.943364
	sample3	0.876585	1.90162	2.13429	0.889682
	mean	0.94872	1.94872	1.89744	0.82906
	SD	0.17949	0.13675	0.20512	0.15385
