# Supplementary material for: LncRNA KCNQ1OT1 Secreted by Tumor Cell-Derived Exosomes Mediates Immune Escape in Colorectal Cancer by Regulating PD-L1 Ubiquitination via MiR-30a-5p/USP22
Source: Front Cell Dev Biol. 2021 Jul 19;9:653808. doi: 10.3389/fcell.2021.653808 (PMC8326752; doi:10.3389/fcell.2021.653808)
Supplement: Supplementary file 5 [file Data_Sheet_4.XLSX]

## Sheet: Fig 4A
		NC	EXO	EXO+sh-KCNQ1OT1
	sample1	1.36699	1.71701	1.29183
	sample2	1.03074	1.86416	1.31373
	sample3	1.2467	1.72994	1.14999
	sample4	1.34515	1.77309	1.1553
	sample5	1.27726	1.85046	1.26997
	sample6	1.02202	1.68757	1.33028
	mean	1.21481	1.77037	1.25185
	SD	0.17038	0.08148	0.08889

## Sheet: Fig 4B
		NC	EXO	EXO+sh-KCNQ1OT1
	sample1	923.253	1385.13	840.755
	sample2	796.695	1383.31	1038.24
	sample3	1107.19	1229.69	1048.52
	sample4	1026.28	1332.8	841.06
	sample5	1038.63	1421.88	1033.83
	sample6	762.238	1243.44	1052.62
	mean	942.38	1332.71	975.84
	SD	156.13	89.22	117.1

## Sheet: Fig 4D
	sample	Ct			Δct			2-ΔΔct			2-ΔΔct均值	2-ΔΔct标准差	相对均值	相对标准差
	NC-1-KCNQ1OT1	18.83	18.67	18.62	3.02	3.06	3.14	0.91	0.88	0.83	0.857	0.054	1.049	0.065
	NC-2-KCNQ1OT1	18.51	18.62	18.65	3.05	3.25	3.14	0.89	0.78	0.83
	NC-3-KCNQ1OT1	18.55	19.1	18.94	3.22	3.1	2.98	0.79	0.86	0.93
	NC-4-KCNQ1OT1	18.42	18.34	18.61	3.1	2.99	3.07	1.46	1.58	1.48
	NC-5-KCNQ1OT1	18.57	18.7	18.63	3.21	2.99	3.1	1.35	1.57	1.46
	NC-6-KCNQ1OT1	18.75	18.86	18.65	3.27	3.14	3.06	1.3	1.42	1.5
	NC-1-control gene	15.81	15.61	15.47
	NC-2-control gene	15.46	15.37	15.5
	NC-3-control gene	15.33	16.01	15.96
	NC-4-control gene	15.87	15.24	15.36
	NC-5-control gene	15.78	15.32	15.24
	NC-6-control gene	15.61	15.51	15.61
	Exo-1-KCNQ1OT1	17.49	18.04	17.87	2.38	2.26	2.42	1.42	1.54	1.38	1.447	0.068	1.771	0.083
	Exo-2-KCNQ1OT1	17.58	17.74	17.96	2.36	2.26	2.29	1.44	1.54	1.51
	Exo-3-KCNQ1OT1	17.7	17.82	17.76	2.38	2.38	2.44	1.42	1.42	1.36
	Exo-4-KCNQ1OT1	17.86	17.68	17.7	2.27	2.29	2.19	1.64	1.61	1.72
	Exo-5-KCNQ1OT1	17.85	17.9	17.56	2.35	2.12	2.29	1.55	1.82	1.61
	Exo-6-KCNQ1OT1	18.31	17.89	17.73	2.26	2.27	2.29	1.65	1.63	1.61
	Exo-1-control gene	15.11	15.78	15.45
	Exo-2-control gene	15.22	15.48	15.68
	Exo-3-control gene	15.33	15.44	15.32
	Exo-4-control gene	15.52	15.68	15.5
	Exo-5-control gene	15.75	15.91	15.56
	Exo-6-control gene	15.7	15.46	15.43
	Exo+sh-KCN-1-KCNQ1OT1	18.44	18.5	18.6	2.74	3.04	2.97	0.92	0.75	0.79
	Exo+sh-KCN-2-KCNQ1OT1	18.25	18.28	18.61	3.12	3.02	2.91	0.71	0.76	0.82
	Exo+sh-KCN-3-KCNQ1OT1	18.64	18.07	18.47	3.12	2.76	2.94	0.71	0.91	0.8
	Exo+sh-KCN-4-KCNQ1OT1	19.19	18.8	18.74	3.24	3.17	2.95	0.78	0.82	0.96	0.904	0.088	1.106	0.107
	Exo+sh-KCN-5-KCNQ1OT1	18.51	18.22	18.76	2.85	2.92	3.06	1.02	0.98	0.89
	Exo+sh-KCN-6-KCNQ1OT1	18.32	18.47	18.49	2.92	3	3.2	0.97	0.92	0.8
	Exo+sh-KCN-1-control gene	15.95	15.62	15.8
	Exo+sh-KCN-2-control gene	15.66	15.31	15.7
	Exo+sh-KCN-3-control gene	15.4	15.47	15.29
	Exo+sh-KCN-4-control gene	15.94	15.32	15.44
	Exo+sh-KCN-5-control gene	15.29	15.11	15.77
	Exo+sh-KCN-6-control gene	15.61	15.34	15.93

## Sheet: Fig 4E
	sample	Ct			Δct			2-ΔΔct			2-ΔΔctmean	2-ΔΔctSD	relativemean	relativeSD
	NC-test1-test gene	18.88	19.24	18.53	3.26	3.34	2.88	1.03	0.97	1.34	1.107	0.132	0.93	0.111
	NC-test2-test gene	19.13	18.89	18.97	3.4	3.22	3.17	0.94	1.06	1.09
	NC-test3-test gene	19.16	19.04	18.66	3.18	3.06	2.97	1.09	1.19	1.26
	NC-test1-control gene	15.62	15.9	15.65
	NC-test2-control gene	15.73	15.67	15.79
	NC-test3-control gene	15.98	15.99	15.69
	Exo-test1-test gene	20.32	20.22	20.83	4.52	4.38	5.45	0.43	0.48	0.23	0.38	0.146	0.319	0.123
	Exo-test2-test gene	20.79	20.41	19.56	4.82	4.59	4.11	0.35	0.41	0.57
	Exo-test3-test gene	19.82	19.91	22.78	4.38	4.61	6.89	0.47	0.41	0.08
	Exo-test1-control gene	15.8	15.85	15.39
	Exo-test2-control gene	15.97	15.82	15.45
	Exo-test3-control gene	15.44	15.3	15.88
	Exo+sh-KCNQ1OT1-test1-test gene	19.13	18.79	19.14	3.67	3.45	3.55	0.77	0.9	0.84	0.809	0.123	0.679	0.103
	Exo+sh-KCNQ1OT1-test2-test gene	19.05	18.87	19.54	3.62	3.4	3.54	0.8	0.93	0.85
	Exo+sh-KCNQ1OT1-test3-test gene	18.75	20.05	19.41	3.41	4.17	3.8	0.93	0.55	0.71
	Exo+sh-KCNQ1OT1-test1-control gene	15.46	15.33	15.58
	Exo+sh-KCNQ1OT1-test2-control gene	15.43	15.47	16
	Exo+sh-KCNQ1OT1-test3-control gene	15.34	15.88	15.6
	sample	Ct			Δct			2-ΔΔct			2-ΔΔctmean	2-ΔΔctSD	relativemean	relativeSD
	NC-test1-test gene	18.84	18.77	19.04	3.45	3.21	3.47	1.03	1.21	1.02	1.06	0.139	0.935	0.123
	NC-test2-test gene	18.94	19.21	18.98	3.3	3.52	3.15	1.14	0.98	1.27
	NC-test3-test gene	19.39	19.66	19.33	3.32	3.64	3.72	1.13	0.9	0.85
	NC-test1-control gene	15.39	15.55	15.57
	NC-test2-control gene	15.64	15.7	15.83
	NC-test3-control gene	16.07	16.02	15.61
	Exo-test1-test gene	18.42	18.61	18.51	2.86	3.06	3.02	1.55	1.35	1.38	1.49	0.126	1.314	0.111
	Exo-test2-test gene	18.13	17.94	18.72	2.82	2.69	3	1.6	1.75	1.4
	Exo-test3-test gene	18.64	18.26	18.76	2.93	2.92	3	1.47	1.49	1.41
	Exo-test1-control gene	15.56	15.55	15.49
	Exo-test2-control gene	15.31	15.25	15.72
	Exo-test3-control gene	15.71	15.35	15.76
	Exo+sh-KCNQ1OT1-test1-test gene	19.02	19.33	19.18	3.47	3.47	3.52	1.01	1.02	0.98	1.117	0.112	0.985	0.099
	Exo+sh-KCNQ1OT1-test2-test gene	18.03	18.39	19.05	3.25	3.19	3.34	1.19	1.23	1.11
	Exo+sh-KCNQ1OT1-test3-test gene	19.12	18.99	18.34	3.4	3.32	3.09	1.07	1.12	1.32
	Exo+sh-KCNQ1OT1-test1-control gene	15.55	15.86	15.65
	Exo+sh-KCNQ1OT1-test2-control gene	14.78	15.2	15.71
	Exo+sh-KCNQ1OT1-test3-control gene	15.72	15.66	15.24
	sample	Ct			Δct			2-ΔΔct			2-ΔΔctmean	2-ΔΔctSD	relativemean	relativeSD
	NC-test1-test gene	19.3	19.12	18.75	3.69	3.58	3.13	0.63	0.68	0.92	0.757	0.141	0.805	0.15
	NC-test2-test gene	19.09	18.6	18.91	3.7	3.11	3.32	0.62	0.94	0.81
	NC-test3-test gene	19	19.23	18.59	3.42	3.84	3.19	0.76	0.56	0.89
	NC-test1-control gene	15.61	15.55	15.62
	NC-test2-control gene	15.39	15.49	15.6
	NC-test3-control gene	15.59	15.38	15.41
	Exo-test1-test gene	18.7	18.42	18.51	3.07	2.98	2.97	0.97	1.03	1.03	1.065	0.071	1.133	0.075
	Exo-test2-test gene	18.16	18.39	18.3	2.84	2.79	2.94	1.13	1.17	1.05
	Exo-test3-test gene	18.39	18.55	18.72	3.05	2.83	2.9	0.98	1.14	1.08
	Exo-test1-control gene	15.64	15.44	15.54
	Exo-test2-control gene	15.32	15.6	15.36
	Exo-test3-control gene	15.34	15.73	15.81
	Exo+sh-KCNQ1OT1-test1-test gene	18.51	19.13	18.29	3.16	3.32	3.24	0.91	0.81	0.86	0.808	0.104	0.859	0.111
	Exo+sh-KCNQ1OT1-test2-test gene	18.82	19.87	18.92	3.43	3.81	3.21	0.75	0.58	0.88
	Exo+sh-KCNQ1OT1-test3-test gene	19.07	19.12	18.65	3.28	3.44	3.16	0.83	0.75	0.9
	Exo+sh-KCNQ1OT1-test1-control gene	15.35	15.81	15.05
	Exo+sh-KCNQ1OT1-test2-control gene	15.39	16.07	15.72
	Exo+sh-KCNQ1OT1-test3-control gene	15.79	15.68	15.49

## Sheet: Fig 4F
		NC	EXO	EXO+sh-KCNQ1OT1
	sample1	0.915943	0.396782	0.6167
	sample2	1.03792	0.204235	0.803947
	sample3	1.13842	0.343833	0.742863
	sample4	1.15432	0.426945	0.750794
	sample5	0.937955	0.281025	0.798337
	sample6	1.00001	0.236881	0.614379
	mean	1.03076	0.31495	0.72117
	SD	0.11141	0.09947	0.09549
		NC	EXO	EXO+sh-KCNQ1OT1
	sample1	0.961978	1.07994	0.889607
	sample2	0.950325	1.34992	1.06547
	sample3	1.10048	1.22879	1.15553
	sample4	1.01668	1.33806	1.00429
	sample5	1.08089	1.24835	0.920886
	sample6	0.915217	1.07224	1.18543
	mean	1.00426	1.21955	1.03687
	SD	0.08353	0.13523	0.13525
		NC	EXO	EXO+sh-KCNQ1OT1
	sample1	0.797491	1.21257	0.882883
	sample2	0.873141	1.25555	1.11071
	sample3	0.964388	1.08703	0.870445
	sample4	0.914163	1.08479	0.873627
	sample5	0.78283	1.24657	1.11084
	sample6	0.938027	1.22378	0.879574
	mean	0.87834	1.18505	0.95468
	SD	0.08357	0.08757	0.13527
