# Supplementary material for: LncRNA KCNQ1OT1 Secreted by Tumor Cell-Derived Exosomes Mediates Immune Escape in Colorectal Cancer by Regulating PD-L1 Ubiquitination via MiR-30a-5p/USP22
Source: Front Cell Dev Biol. 2021 Jul 19;9:653808. doi: 10.3389/fcell.2021.653808 (PMC8326752; doi:10.3389/fcell.2021.653808)
Supplement: Supplementary file 7 [file Data_Sheet_6.XLSX]

## Sheet: Fig 6B
		NC	PBS	Exo	Oe-KCNQ1OT1
	sample1	1.07887	0.869083	1.77689	1.98702
	sample2	0.976185	1.15236	1.76956	2.13058
	sample3	0.959529	1.05242	2.022	1.91959
	mean	1.00486	1.02462	1.85615	2.0124
	SD	0.06463	0.14367	0.14368	0.10776

## Sheet: Fig 6C
		NC	PBS	Exo	Oe-KCNQ1OT1
	sample1	20.8459	23.1707	8.45687	12.2123
	sample2	24.9769	21.9573	9.69395	8.48265
	sample3	19.4785	19.957	10.9381	11.6174
	mean	21.7671	21.695	9.6963	10.7708
	SD	2.8626	1.6228	1.2406	2.0038

## Sheet: Fig 6D
	sample	Ct			Δct			2-ΔΔct			2-Δδctmean	2-ΔΔctSD	relative mean	relative SD
	NC-cell1-Bax	18.77	18.74	18.3	3.22	2.89	2.89	1	1.25	1.25	1.137	0.139	1.007	0.123
	NC-cell2-Bax	18.67	18.33	19.06	3.15	3.11	3.24	1.05	1.07	0.99
	NC-cell3-Bax	18.13	18.83	18.34	2.72	3.1	3.03	1.41	1.08	1.14
	NC-cell1-control gene	15.56	15.85	15.41
	NC-cell2-control gene	15.53	15.23	15.82
	NC-cell3-control gene	15.4	15.74	15.31
	PBS-cell1-Bax	18.36	18.5	17.86	3.06	2.95	2.89	1.11	1.2	1.25	1.147	0.103	1.016	0.092
	PBS-cell2-Bax	18.64	18.74	18.53	2.93	3.05	2.87	1.22	1.12	1.27
	PBS-cell3-Bax	19.06	18.72	18.56	3.3	3.12	3.04	0.94	1.07	1.13
	PBS-cell1-control gene	15.29	15.55	14.97
	PBS-cell2-control gene	15.72	15.69	15.66
	PBS-cell3-control gene	15.77	15.6	15.53
	Exo-cell1-Bax	19.78	19.6	20.99	4.42	4.07	5.16	0.43	0.55	0.26	0.465	0.148	0.412	0.131
	Exo-cell2-Bax	20.82	19.01	19.71	5.27	3.69	4.11	0.24	0.72	0.54
	Exo-cell3-Bax	20.13	20.03	19.59	4.26	4.42	4.14	0.49	0.43	0.53
	Exo-cell1-control gene	15.37	15.54	15.83
	Exo-cell2-control gene	15.55	15.32	15.6
	Exo-cell3-control gene	15.88	15.61	15.45
	Oe-KCNQ1OT1-cell1-Bax	20.74	19.69	20.22	4.51	3.97	4.38	0.41	0.59	0.45	0.462	0.103	0.409	0.091
	Oe-KCNQ1OT1-cell2-Bax	20.21	19.77	19.73	4.47	4.35	4.4	0.42	0.46	0.44
	Oe-KCNQ1OT1-cell3-Bax	18.94	20.7	19.73	3.9	5.09	4.21	0.62	0.27	0.5
	Oe-KCNQ1OT1-cell1-control gene	16.23	15.72	15.84
	Oe-KCNQ1OT1-cell2-control gene	15.74	15.42	15.33
	Oe-KCNQ1OT1-cell3-control gene	15.03	15.61	15.53
	sample	Ct			Δct			2-ΔΔct			2-Δδctmean	2-ΔΔctSD	relative mean	relative SD
	NC-cell1-Bcl-2	18.79	18.58	19.02	3.35	3.09	3.33	0.88	1.06	0.89	0.97	0.099	0.94	0.096
	NC-cell2-Bcl-2	18.8	18.88	18.91	3.2	3.2	3.42	0.98	0.98	0.84
	NC-cell3-Bcl-2	18.58	18.3	18.79	3.24	2.94	3.19	0.95	1.17	0.99
	NC-cell1-control gene	15.44	15.49	15.69
	NC-cell2-control gene	15.59	15.68	15.49
	NC-cell3-control gene	15.34	15.36	15.6
	PBS-cell1-Bcl-2	18.95	19.13	19.03	3.28	3.45	3.3	0.93	0.83	0.92	0.93	0.07	0.901	0.068
	PBS-cell2-Bcl-2	18.94	18.77	19.15	3.16	3.16	3.19	1.01	1.01	0.99
	PBS-cell3-Bcl-2	19.03	18.97	19.14	3.42	3.35	3.19	0.84	0.88	0.98
	PBS-cell1-control gene	15.67	15.68	15.73
	PBS-cell2-control gene	15.78	15.61	15.96
	PBS-cell3-control gene	15.61	15.62	15.95
	Exo-cell1-Bcl-2	18.08	18.28	18.66	2.69	2.71	2.9	1.39	1.38	1.2	1.33	0.082	1.288	0.08
	Exo-cell2-Bcl-2	17.96	18.38	18.5	2.86	2.83	2.73	1.24	1.26	1.36
	Exo-cell3-Bcl-2	18.42	18.07	18.27	2.68	2.65	2.8	1.4	1.43	1.29
	Exo-cell1-control gene	15.39	15.58	15.75
	Exo-cell2-control gene	15.1	15.55	15.77
	Exo-cell3-control gene	15.74	15.43	15.46
	Oe-KCNQ1OT1-cell1-Bcl-2	18.56	18.53	18.76	2.86	2.95	2.87	1.24	1.16	1.23	1.228	0.049	1.189	0.048
	Oe-KCNQ1OT1-cell2-Bcl-2	18.32	18.21	18.36	2.81	2.83	2.83	1.28	1.26	1.27
	Oe-KCNQ1OT1-cell3-Bcl-2	18.9	18.78	18.69	2.99	2.89	2.84	1.14	1.22	1.26
	Oe-KCNQ1OT1-cell1-control gene	15.7	15.58	15.89
	Oe-KCNQ1OT1-cell2-control gene	15.5	15.38	15.53
	Oe-KCNQ1OT1-cell3-control gene	15.92	15.9	15.85

## Sheet: Fig 6E
	sample	Ct			Δct			2-ΔΔct			2-Δδctmean	2-ΔΔctSD	relative mean	relative SD
	NC-cell1-KCNQ1OT1	18.48	18.49	18.68	3.11	3.13	3.15	1.28	1.27	1.25	1.285	0.034	0.969	0.026
	NC-cell2-KCNQ1OT1	19.02	19.02	18.99	3.14	3.05	3.12	1.26	1.33	1.27
	NC-cell3-KCNQ1OT1	18.87	18.68	18.63	3.08	3.14	3.05	1.31	1.25	1.34
	NC-cell1-control gene	15.37	15.36	15.53
	NC-cell2-control gene	15.88	15.97	15.87
	NC-cell3-control gene	15.79	15.54	15.58
	PBS-cell1-KCNQ1OT1	19.01	18.85	18.49	3.03	3.14	3.09	1.35	1.26	1.3	1.286	0.068	0.97	0.051
	PBS-cell2-KCNQ1OT1	18.88	18.41	19.03	3.24	3.02	3.19	1.17	1.36	1.21
	PBS-cell3-KCNQ1OT1	18.67	19.19	18.55	3.12	3.12	3.02	1.27	1.27	1.37
	PBS-cell1-control gene	15.98	15.72	15.41
	PBS-cell2-control gene	15.64	15.38	15.84
	PBS-cell3-control gene	15.55	16.06	15.53
	Exo-cell1-KCNQ1OT1	18.37	18.94	18.68	2.89	3.13	2.95	1.5	1.27	1.43	1.361	0.102	1.027	0.077
	Exo-cell2-KCNQ1OT1	18.67	18.86	18.57	2.91	3.14	3.16	1.48	1.26	1.24
	Exo-cell3-KCNQ1OT1	18.53	18.66	18.36	2.94	3.1	3.04	1.45	1.29	1.35
	Exo-cell1-control gene	15.48	15.82	15.73
	Exo-cell2-control gene	15.76	15.72	15.41
	Exo-cell3-control gene	15.6	15.56	15.33
	Oe-KCNQ1OT1-cell1-KCNQ1OT1	18.22	18.77	18.39	2.99	2.96	2.95	1.39	1.42	1.43	1.391	0.062	1.049	0.047
	Oe-KCNQ1OT1-cell2-KCNQ1OT1	18.59	18.5	18.96	2.99	2.98	3.04	1.39	1.4	1.34
	Oe-KCNQ1OT1-cell3-KCNQ1OT1	18.38	18.42	18.36	3.02	3.12	2.89	1.37	1.27	1.5
	Oe-KCNQ1OT1-cell1-control gene	15.23	15.81	15.44
	Oe-KCNQ1OT1-cell2-control gene	15.6	15.52	15.92
	Oe-KCNQ1OT1-cell3-control gene	15.37	15.3	15.47

## Sheet: Fig 6F
		NC			PBS			Exo			Oe-KCNQ1OT1
		test1	test2	test3	test1	test2	test3	test1	test2	test3	test1	test2	test3
	PD-L1 IOD	22149.2	31132.6	33863.8	20480.8	34405.9	26322.1	35264.2	41922.6	36536.1	37211.6	45381.6	45763
	IOD value	37629.7	57843.2	56372.2	36968	53270.8	51170.8	36800.5	41300	40122	34223.6	41849.7	40084.6
	relative value	0.588608	0.538223	0.600718	0.505146	0.645868	0.514396	1.04469	1.01507	0.910625	0.955621	1.08439	1.14166
	mean	0.538565			0.555137			0.99013			1.06056
	relative mean	1.09292	0.999366	1.1154	0.937949	1.19924	0.955123	1.93977	1.88478	1.69084	1.77438	2.01349	2.11982
	Standardized mean	1.06923			1.03077			1.83846			1.96923
	SD	0.06154			0.14615			0.13077			0.17692

## Sheet: Fig 6G
		NC	OE	OE+Sh
	sample1	1.02016	1.85268	0.94287
	sample2	1.14099	1.89155	0.909944
	sample3	0.934278	1.61932	1.10408
	mean	1.03181	1.78785	0.98563
	SD	0.10385	0.14724	0.10389

## Sheet: Fig 6H
		NC	OE	OE+Sh
	sample1	18.5859	11.3884	19.0684
	sample2	17.8047	11.8472	17.7964
	sample3	16.4783	9.96115	18.709
	mean	17.623	11.0656	18.5246
	SD	1.0655	0.9836	0.6557

## Sheet: Fig 6I
	sample	Ct			Δct			2-ΔΔct			2-ΔΔctmean	2-ΔΔctSD	relativemean	relativeSD
	NC-cell1-Bax	18.92	18.67	18.82	3.34	3.16	3.05	0.93	1.05	1.14	1.037	0.141	0.923	0.125
	NC-cell2-Bax	19.13	18.66	19.13	2.91	3.04	3.32	1.26	1.15	0.94
	NC-cell3-Bax	18.73	19.06	18.6	3.2	3.6	3.19	1.03	0.78	1.04
	NC-cell1-control gene	15.58	15.51	15.77
	NC-cell2-control gene	16.23	15.62	15.8
	NC-cell3-control gene	15.53	15.47	15.42
	OE-cell1-Bax	20.89	20.08	20.11	5.08	4.49	4.41	0.28	0.42	0.44	0.359	0.124	0.32	0.11
	OE-cell2-Bax	20.66	19.83	21.92	5.3	4.43	6.01	0.24	0.44	0.15
	OE-cell3-Bax	20.77	19.99	19.64	5	4.43	4.15	0.3	0.44	0.53
	OE-cell1-control gene	15.81	15.6	15.7
	OE-cell2-control gene	15.36	15.4	15.9
	OE-cell3-control gene	15.77	15.57	15.48
	OE+sh-cell1-Bax	19.27	18.97	18.74	3.41	3.56	3.28	0.89	0.8	0.97	0.877	0.068	0.781	0.06
	OE+sh-cell2-Bax	18.79	19.15	18.82	3.33	3.57	3.56	0.94	0.8	0.8
	OE+sh-cell3-Bax	18.6	18.56	18.99	3.32	3.46	3.41	0.95	0.86	0.89
	OE+sh-cell1-control gene	15.86	15.41	15.46
	OE+sh-cell2-control gene	15.46	15.57	15.25
	OE+sh-cell3-control gene	15.28	15.1	15.58
	sample	Ct			Δct			2-ΔΔct			2-ΔΔctmean	2-ΔΔctSD	relativemean	relativeSD
	NC-cell1-Bcl-2	18.94	18.39	18.78	2.92	3.01	3.1	0.89	0.83	0.78	0.816	0.106	0.925	0.12
	NC-cell2-Bcl-2	18.05	18.47	18.66	2.66	3.14	3.24	1.06	0.76	0.71
	NC-cell3-Bcl-2	18.8	19.09	18.15	3.22	3.06	3.08	0.72	0.8	0.79
	NC-cell1-control gene	16.02	15.39	15.68
	NC-cell2-control gene	15.39	15.33	15.43
	NC-cell3-control gene	15.58	16.03	15.07
	OE-cell1-Bcl-2	18.95	18.61	18.36	2.59	2.62	2.53	1.11	1.09	1.16	1.151	0.049	1.306	0.055
	OE-cell2-Bcl-2	18.63	18.12	18.13	2.63	2.55	2.5	1.08	1.15	1.19
	OE-cell3-Bcl-2	17.63	18.19	18.33	2.49	2.45	2.52	1.2	1.22	1.17
	OE-cell1-control gene	16.36	15.99	15.83
	OE-cell2-control gene	16	15.58	15.63
	OE-cell3-control gene	15.14	15.74	15.81
	OE+sh-cell1-Bcl-2	18.82	18.38	18.48	3.27	2.98	3	0.69	0.85	0.84	0.743	0.128	0.843	0.145
	OE+sh-cell2-Bcl-2	19.39	19.13	18.9	3.1	3.84	2.91	0.78	0.47	0.89
	OE+sh-cell3-Bcl-2	19.13	18.68	18.4	3.05	3.27	3.31	0.81	0.69	0.67
	OE+sh-cell1-control gene	15.55	15.4	15.48
	OE+sh-cell2-control gene	16.29	15.29	15.99
	OE+sh-cell3-control gene	16.07	15.41	15.09
