# Supplementary material for: LncRNA KCNQ1OT1 Secreted by Tumor Cell-Derived Exosomes Mediates Immune Escape in Colorectal Cancer by Regulating PD-L1 Ubiquitination via MiR-30a-5p/USP22
Source: Front Cell Dev Biol. 2021 Jul 19;9:653808. doi: 10.3389/fcell.2021.653808 (PMC8326752; doi:10.3389/fcell.2021.653808)
Supplement: Supplementary file 8 [file Data_Sheet_7.XLSX]

## Sheet: Fig 7A
	sample	Ct			Δct			2-ΔΔct			2-ΔΔctmean	2-ΔΔctSD	relativemean	relativeSD
	NC-cell1-test gene	18.34	18.55	18.44	3.13	2.96	2.64	1.01	1.14	1.42	1.088	0.185	1.003	0.17
	NC-cell2-test gene	18.2	18.51	18.99	2.81	3.3	3.33	1.26	0.89	0.88
	NC-cell3-test gene	18.52	18.36	18.55	3.08	2.87	3.25	1.05	1.21	0.93
	NC-cell1-control gene	15.21	15.59	15.8
	NC-cell2-control gene	15.39	15.2	15.66
	NC-cell3-control gene	15.45	15.49	15.3
	Oe-KCNQ1OT1-cell1-test gene	19.05	18.28	18.41	3.31	2.54	3.15	0.89	1.52	1	1.143	0.212	1.054	0.196
	Oe-KCNQ1OT1-cell2-test gene	18.5	18.41	18.76	2.92	2.86	3.17	1.17	1.22	0.98
	Oe-KCNQ1OT1-cell3-test gene	18.25	18.77	18.58	2.64	2.99	3.17	1.42	1.11	0.98
	Oe-KCNQ1OT1-cell1-control gene	15.74	15.74	15.26
	Oe-KCNQ1OT1-cell2-control gene	15.58	15.55	15.59
	Oe-KCNQ1OT1-cell3-control gene	15.61	15.78	15.41
	sample	Ct			Δct			2-ΔΔct			2-ΔΔctmean	2-ΔΔctSD	relativemean	relativeSD
	NC-cell1-test gene	18.75	18.71	18.48	2.95	3.24	2.89	1.06	0.87	1.11	1.063	0.106	0.942	0.094
	NC-cell2-test gene	18.98	18.02	18.31	2.84	2.98	2.87	1.15	1.04	1.12
	NC-cell3-test gene	18.18	18.74	18.59	2.84	3.17	2.84	1.15	0.91	1.15
	NC-cell1-control gene	15.8	15.47	15.59
	NC-cell2-control gene	16.14	15.04	15.44
	NC-cell3-control gene	15.34	15.57	15.76
	Oe-KCNQ1OT1-cell1-test gene	18.2	18.6	18.44	2.52	2.85	3	1.44	1.14	1.03	1.196	0.249	1.061	0.221
	Oe-KCNQ1OT1-cell2-test gene	18.1	18.94	18.48	2.48	3.02	2.39	1.47	1.02	1.57
	Oe-KCNQ1OT1-cell3-test gene	18.45	18.17	19.21	2.97	2.72	3.32	1.05	1.25	0.82
	Oe-KCNQ1OT1-cell1-control gene	15.69	15.75	15.44
	Oe-KCNQ1OT1-cell2-control gene	15.61	15.93	16.09
	Oe-KCNQ1OT1-cell3-control gene	15.48	15.45	15.89
	sample	Ct			Δct			2-ΔΔct			2-ΔΔctmean	2-ΔΔctSD	relativemean	relativeSD
	NC-cell1-test gene	18.32	18.43	19.14	2.92	2.8	3.12	0.92	1	0.8	0.941	0.124	0.966	0.128
	NC-cell2-test gene	18.02	18.51	18.46	2.55	2.87	3.05	1.18	0.95	0.84
	NC-cell3-test gene	17.74	18.66	18.69	2.7	3.03	2.99	1.07	0.85	0.87
	NC-cell1-control gene	15.4	15.64	16.02
	NC-cell2-control gene	15.47	15.63	15.41
	NC-cell3-control gene	15.05	15.63	15.7
	Oe-KCNQ1OT1-cell1-test gene	19.13	18.49	18.05	3.35	2.64	2.99	0.68	1.11	0.87	1.048	0.199	1.076	0.204
	Oe-KCNQ1OT1-cell2-test gene	18.05	18.45	18.4	2.39	2.93	2.73	1.33	0.91	1.04
	Oe-KCNQ1OT1-cell3-test gene	18.22	17.82	18.42	2.62	2.47	2.64	1.13	1.25	1.11
	Oe-KCNQ1OT1-cell1-control gene	15.78	15.85	15.06
	Oe-KCNQ1OT1-cell2-control gene	15.66	15.53	15.66
	Oe-KCNQ1OT1-cell3-control gene	15.6	15.34	15.78
	sample	Ct			Δct			2-ΔΔct			2-ΔΔctmean	2-ΔΔctSD	relativemean	relativeSD
	NC-cell1-test gene	18.03	18.95	18.51	2.89	3.15	2.8	1.22	1.01	1.3	1.259	0.112	1.05	0.094
	NC-cell2-test gene	18.39	18.31	18.5	2.69	2.78	2.78	1.4	1.31	1.31
	NC-cell3-test gene	18.81	17.96	18.53	2.95	2.82	2.77	1.17	1.28	1.33
	NC-cell1-control gene	15.14	15.8	15.71
	NC-cell2-control gene	15.69	15.53	15.72
	NC-cell3-control gene	15.86	15.14	15.76
	Oe-KCNQ1OT1-cell1-test gene	18.92	18.27	18.18	2.98	2.7	2.96	1.15	1.39	1.16	1.289	0.122	1.075	0.102
	Oe-KCNQ1OT1-cell2-test gene	18.81	18.43	18.15	2.89	2.58	2.68	1.22	1.51	1.41
	Oe-KCNQ1OT1-cell3-test gene	18.33	17.85	18.49	2.84	2.86	2.84	1.26	1.24	1.26
	Oe-KCNQ1OT1-cell1-control gene	15.94	15.57	15.22
	Oe-KCNQ1OT1-cell2-control gene	15.92	15.85	15.48
	Oe-KCNQ1OT1-cell3-control gene	15.49	14.99	15.65
	sample	Ct			Δct			2-ΔΔct			2-ΔΔctmean	2-ΔΔctSD	relativemean	relativeSD
	NC-cell1-test gene	18.75	18.75	19.27	3.07	3.21	3.89	1.35	1.22	0.76	1.078	0.203	0.904	0.17
	NC-cell2-test gene	19.1	19.33	19.26	3.45	3.64	3.66	1.03	0.91	0.89
	NC-cell3-test gene	19.23	18.76	18.72	3.44	3.29	3.08	1.04	1.16	1.33
	NC-cell1-control gene	15.69	15.54	15.38
	NC-cell2-control gene	15.65	15.69	15.6
	NC-cell3-control gene	15.79	15.46	15.64
	Oe-KCNQ1OT1-cell1-test gene	17.83	18.25	17.56	2.42	2.58	2.39	2.11	1.89	2.16	2.122	0.162	1.779	0.136
	Oe-KCNQ1OT1-cell2-test gene	17.94	17.75	17.82	2.22	2.34	2.36	2.43	2.23	2.2
	Oe-KCNQ1OT1-cell3-test gene	18.06	18.15	18.04	2.42	2.54	2.48	2.12	1.94	2.02
	Oe-KCNQ1OT1-cell1-control gene	15.41	15.67	15.17
	Oe-KCNQ1OT1-cell2-control gene	15.72	15.41	15.45
	Oe-KCNQ1OT1-cell3-control gene	15.64	15.61	15.55
	sample	Ct			Δct			2-ΔΔct			2-ΔΔctmean	2-ΔΔctSD	relativemean	relativeSD
	NC-cell1-test gene	19.15	18.77	18.12	3.5	3.13	2.75	0.97	1.26	1.63	1.392	0.264	0.987	0.187
	NC-cell2-test gene	18.51	18.52	19.07	2.87	2.84	3.38	1.51	1.54	1.05
	NC-cell3-test gene	18.17	18.78	18.57	2.75	3.13	2.72	1.63	1.25	1.67
	NC-cell1-control gene	15.66	15.64	15.37
	NC-cell2-control gene	15.64	15.69	15.68
	NC-cell3-control gene	15.42	15.64	15.85
	Oe-KCNQ1OT1-cell1-test gene	18.52	18.31	18.2	2.64	2.85	2.45	1.76	1.53	2.01	1.678	0.312	1.191	0.221
	Oe-KCNQ1OT1-cell2-test gene	18.7	17.92	18.21	3.39	2.84	2.69	1.05	1.54	1.7
	Oe-KCNQ1OT1-cell3-test gene	18.24	18.26	18.73	2.49	2.44	2.83	1.95	2.03	1.54
	Oe-KCNQ1OT1-cell1-control gene	15.88	15.46	15.75
	Oe-KCNQ1OT1-cell2-control gene	15.31	15.08	15.51
	Oe-KCNQ1OT1-cell3-control gene	15.75	15.82	15.9

## Sheet: Fig 7B
	USP22	H. sapiens	USP3L	ubiquitin specific peptidase 22	4
					View
	ATM	H. sapiens	ATD, ATE, ATC, ATA, AT1, TEL1, ATDC, TELO1	ATM serine/threonine kinase	2
					View
	ATR	H. sapiens	MEC1, FRP1, SCKL, SCKL1, FCTCS	ATR serine/threonine kinase	2
					View
	CDK5RAP3	H. sapiens	C53, IC53, LZAP, PP1553, MST016, HSF-27, MSTP016, OK/SW-cl.114	CDK5 regulatory subunit associated protein 3	2
					View
	CMTM6	H. sapiens	PRO2219, CKLFSF6	CKLF-like MARVEL transmembrane domain containing 6	2
					View
	COG1	H. sapiens	LDLB, CDG2G	component of oligomeric golgi complex 1	2
					View
	COG2	H. sapiens	LDLC, RP11-543E8.3	component of oligomeric golgi complex 2	2
					View
	COG3	H. sapiens	SEC34	component of oligomeric golgi complex 3	2
					View
	COG5	H. sapiens	GTC90, CDG2I, GOLTC1	component of oligomeric golgi complex 5	2
					View
	COG7	H. sapiens	CDG2E, UNQ3082/PRO10013	component of oligomeric golgi complex 7	2
					View
	DOLK	H. sapiens	DK, DK1, SEC59, CDG1M, TMEM15, UNQ2422/PRO4980	dolichol kinase	2
					View
	GCN1L1	H. sapiens	GCN1, GCN1L, PRIC295	GCN1 general control of amino-acid synthesis 1-like 1 (yeast)	2
					View
	GSK3B	H. sapiens	-	glycogen synthase kinase 3 beta	2
					View
	HIP1R	H. sapiens	HIP3, ILWEQ, HIP12	huntingtin interacting protein 1 related	2
					View
	INTS2	H. sapiens	INT2, KIAA1287	integrator complex subunit 2	2
					View
	IPO7	H. sapiens	Imp7, RANBP7	importin 7	2
					View
	KIAA1524	H. sapiens	p90, CIP2A	KIAA1524	2
					View
	MTOR	H. sapiens	FRAP, RAPT1, RAFT1, FRAP1, FRAP2	mechanistic target of rapamycin (serine/threonine kinase)	2
					View
	PDCD1	H. sapiens	PD1, PD-1, hPD-l, CD279, hSLE1, SLEB2, hPD-1	programmed cell death 1	2
					View
	SLC39A11	H. sapiens	ZIP11, C17orf26	solute carrier family 39, member 11	2
					View
	STAG1	H. sapiens	SA1, SCC3A	stromal antigen 1	2
					View
	THADA	H. sapiens	GITA	thyroid adenoma associated	2
					View
	TNPO2	H. sapiens	TRN2, IPO3, KPNB2B	transportin 2	2
					View
	TNPO3	H. sapiens	IPO12, TRNSR, TRN-SR, MTR10A, LGMD1F, TRN-SR2	transportin 3	2
					View
	TTI1	H. sapiens	smg-10, KIAA0406	TELO2 interacting protein 1	2
					View
	USP9X	H. sapiens	FAF, FAM, MRX99, DFFRX, RP5-1172N10.4	ubiquitin specific peptidase 9, X-linked	2
					View
	UTP20	H. sapiens	DRIM	UTP20, small subunit (SSU) processome component, homolog (yeast)	2
					View
	XPO4	H. sapiens	exp4	exportin 4	2
					View
	XPO6	H. sapiens	EXP6, RANBP20	exportin 6	2
					View
	XPO7	H. sapiens	EXP7, RANBP16	exportin 7	2
					View
	Bivalent ligand 137	Small Molecule	Ab-3, Bivalent_ligand_137	Bivalent ligands are compounds that bridge two protein partners to form a ternary complex, resulting ... more	1
					View
	BTRC	H. sapiens	FWD1, FBW1A, bTrCP, FBXW1, bTrCP1, FBXW1A, betaTrCP, BETA-TRCP, RP11-529I10.2	beta-transducin repeat containing E3 ubiquitin protein ligase	1
					View
	CD80	H. sapiens	B7, BB1, B7.1, B7-1, LAB7, CD28LG, CD28LG1	CD80 molecule	1
					View
	CIT	H. sapiens	CRIK, STK21	citron rho-interacting serine/threonine kinase	1
					View
	COG4	H. sapiens	COD1, CDG2J	component of oligomeric golgi complex 4	1
					View
	COG8	H. sapiens	DOR1, CDG2H, hCG_2027080	component of oligomeric golgi complex 8	1
					View
	COPS5	H. sapiens	JAB1, CSN5, SGN5, MOV-34	COP9 signalosome subunit 5	1
					View
	CUL1	H. sapiens	-	cullin 1	1
					View
	CUL3	H. sapiens	CUL-3, PHA2E	cullin 3	1
					View
	EXOC1	H. sapiens	SEC3, SEC3P, BM-102, BM-012, SEC3L1	exocyst complex component 1	1
					View
	EXOC7	H. sapiens	EXOC1, EX070, EXO70, 2-5-3p, Exo70p, YJL085W	exocyst complex component 7	1
					View
	FAM114A2	H. sapiens	C5orf3, 133K02	family with sequence similarity 114, member A2	1
					View
	HEATR1	H. sapiens	BAP28, UTP10, RP11-385F5.3	HEAT repeat containing 1	1
					View
	KIF14	H. sapiens	-	kinesin family member 14	1
					View
	MINPP1	H. sapiens	MIPP, MINPP2, HIPER1, RP11-57C13.1	multiple inositol-polyphosphate phosphatase 1	1
					View
	NF1	H. sapiens	WSS, VRNF, NFNS	neurofibromin 1	1
					View
	NUP85	H. sapiens	Nup75, FROUNT	nucleoporin 85kDa	1
					View
	PDS5B	H. sapiens	AS3, APRIN, CG008, RP1-267P19.1	PDS5 cohesin associated factor B	1
					View
	PI4KA	H. sapiens	PIK4CA, pi4K230, PI4K-ALPHA	phosphatidylinositol 4-kinase, catalytic, alpha	1
					View
	PTPN11	H. sapiens	CFC, NS1, SHP2, BPTP3, PTP2C, PTP-1D, SH-PTP3, SH-PTP2	protein tyrosine phosphatase, non-receptor type 11	1
					View
	RINT1	H. sapiens	RINT-1	RAD50 interactor 1	1
					View
	SAAL1	H. sapiens	SPACIA1	serum amyloid A-like 1	1
					View
	SLC7A3	H. sapiens	CAT3, ATRC3, CAT-3	solute carrier family 7 (cationic amino acid transporter, y+ system), member 3	1
					View
	SPOP	H. sapiens	TEF2, BTBD32	speckle-type POZ protein	1
					View
	TMEM160	H. sapiens	-	transmembrane protein 160	1
					View
	TNPO1	H. sapiens	MIP, TRN, MIP1, IPO2, KPNB2	transportin 1	1
					View
	VAC14	H. sapiens	TRX, TAX1BP2, ArPIKfyve	Vac14 homolog (S. cerevisiae)	1
					Vie

## Sheet: Fig 7C
		NC	Oe-KCNQ1OT1			NC			Oe-KCNQ1OT1
	sample1	1.09563	2.41907			test1	test2	test3	test1	test2	test3
	sample2	0.908529	2.71216		USP22 IOD	46232.5	35209.5	46944.4	75630.4	105885	120722
	sample3	1.07399	2.5986		IOD value	73728.5	67713.2	76372.2	70678.3	68213.8	81170.8
	mean	1.02605	2.57661		relative value	0.627064	0.51998	0.614679	1.38451	1.55226	1.48726
	SD	0.10235	0.14778		mean	0.572332			1.47468
					relative mean	1.09563	0.908529	1.07399	2.41907	2.71216	2.5986
					Standardized mean	1.02605			2.57661
					SD	0.10235			0.14778

## Sheet: Fig 7E
	ctrl	0	4	8	12h
	sample1	0.973862	0.95879	0.645423	0.436997
	sample2	0.939238	1.17058	0.475153	0.496771
	sample3	1.00182	0.758698	0.719714	0.328931
	mean	0.97164	0.96269	0.61343	0.4209
	SD	0.03135	0.20597	0.12538	0.08507
	sh-USP22	0	4	8	12h
	sample1	1.00613	0.797439	0.469237	0.113262
	sample2	0.991964	0.856669	0.535446	0.0598531
	sample3	0.970555	0.616052	0.284867	0.176145
	mean	0.98955	0.75672	0.42985	0.11642
	SD	0.01791	0.12537	0.12985	0.05821
