# Supplementary material for: LncRNA KCNQ1OT1 Secreted by Tumor Cell-Derived Exosomes Mediates Immune Escape in Colorectal Cancer by Regulating PD-L1 Ubiquitination via MiR-30a-5p/USP22
Source: Front Cell Dev Biol. 2021 Jul 19;9:653808. doi: 10.3389/fcell.2021.653808 (PMC8326752; doi:10.3389/fcell.2021.653808)
Supplement: Supplementary file 9 [file Data_Sheet_8.XLSX]

## Sheet: Fig 8A
	sample	Ct			Δct			2-ΔΔct			2-ΔΔctmean	2-ΔΔctSD	relativemean	relativeSD
	tumor1-copy1-miR-30a-5p	18.92	19.1	18.82	3.13	3.3	3.36	0.92	0.82	0.78	0.844	0.09	0.911	0.097
	tumor1-copy2-miR-30a-5p	18.61	18.28	18.7	3.32	3.17	3.08	0.81	0.89	0.95
	tumor1-copy3-miR-30a-5p	19.18	19.15	18.88	3.19	3.63	3.19	0.88	0.65	0.89
	tumor1-copy1-control gene	15.79	15.8	15.46
	tumor1-copy2-control gene	15.29	15.11	15.62
	tumor1-copy3-control gene	15.99	15.53	15.69
	tumor2-copy1-miR-30a-5p	18.79	19.42	18.37	3.2	3.38	3.08	0.88	0.78	0.95
	tumor2-copy2-miR-30a-5p	18.73	18.74	18.72	3.15	3.13	3.12	0.91	0.92	0.93
	tumor2-copy3-miR-30a-5p	19.1	18.99	19.44	3.43	3.37	3.5	0.75	0.78	0.71
	tumor2-copy1-control gene	15.59	16.04	15.29
	tumor2-copy2-control gene	15.58	15.61	15.6
	tumor2-copy3-control gene	15.68	15.62	15.94
	tumor3-copy1-miR-30a-5p	18.67	18.92	18.98	3.17	3.54	3.3	0.89	0.69	0.82
	tumor3-copy2-miR-30a-5p	19.2	19.2	18.83	3.47	3.09	3.19	0.73	0.95	0.88
	tumor3-copy3-miR-30a-5p	18.49	19.01	19.27	3.06	3.27	3.27	0.97	0.84	0.84
	tumor3-copy1-control gene	15.5	15.38	15.68
	tumor3-copy2-control gene	15.73	16.11	15.63
	tumor3-copy3-control gene	15.42	15.74	16.01
	tumor4-copy1-miR-30a-5p	18.95	19.17	18.94	3.44	3.21	3.23	0.74	0.87	0.86
	tumor4-copy2-miR-30a-5p	18.91	19.22	18.24	3.29	3.36	3.05	0.82	0.78	0.97
	tumor4-copy3-miR-30a-5p	18.43	19.46	18.65	3.13	3.52	3.12	0.92	0.7	0.93
	tumor4-copy1-control gene	15.51	15.96	15.71
	tumor4-copy2-control gene	15.62	15.86	15.18
	tumor4-copy3-control gene	15.31	15.94	15.53
	tumor5-copy1-miR-30a-5p	19.07	18.98	18.84	3.26	3.25	3.26	0.84	0.85	0.84
	tumor5-copy2-miR-30a-5p	18.66	18.67	18.67	3.25	3.35	3.34	0.85	0.79	0.8
	tumor5-copy3-miR-30a-5p	19.16	18.79	18.57	3.55	3.07	3.02	0.69	0.96	0.99
	tumor5-copy1-control gene	15.81	15.73	15.58
	tumor5-copy2-control gene	15.41	15.31	15.34
	tumor5-copy3-control gene	15.6	15.72	15.54
	tumor6-copy1-miR-30a-5p	19.17	18.97	18.85	3.45	3.31	3.29	0.74	0.81	0.82
	tumor6-copy2-miR-30a-5p	19.15	18.94	18.6	3.36	3.26	3.12	0.78	0.84	0.92
	tumor6-copy3-miR-30a-5p	19.09	18.74	18.38	3.38	2.96	3.21	0.77	1.03	0.87
	tumor6-copy1-control gene	15.72	15.66	15.56
	tumor6-copy2-control gene	15.79	15.68	15.48
	tumor6-copy3-control gene	15.7	15.78	15.17
	tumor7-copy1-miR-30a-5p	18.71	18.93	19.19	3.45	3.17	3.36	0.74	0.89	0.78
	tumor7-copy2-miR-30a-5p	18.66	18.96	19.01	3.1	3.22	3.01	0.94	0.86	1
	tumor7-copy3-miR-30a-5p	18.93	18.9	19.1	3.36	3.44	3.23	0.78	0.74	0.86
	tumor7-copy1-control gene	15.26	15.76	15.83
	tumor7-copy2-control gene	15.56	15.74	16
	tumor7-copy3-control gene	15.57	15.46	15.87
	tumor8-copy1-miR-30a-5p	18.79	19.05	18.78	3.37	3.21	3.22	0.78	0.87	0.86
	tumor8-copy2-miR-30a-5p	18.97	18.84	18.79	3.33	3.02	3.42	0.8	0.99	0.75
	tumor8-copy3-miR-30a-5p	18.49	18.61	19.26	3.09	3.2	3.5	0.95	0.88	0.71
	tumor8-copy1-control gene	15.43	15.84	15.56
	tumor8-copy2-control gene	15.64	15.82	15.37
	tumor8-copy3-control gene	15.4	15.41	15.77
	tumor9-copy1-miR-30a-5p	18.83	19.4	19.25	3.4	3.39	3.37	0.76	0.77	0.78
	tumor9-copy2-miR-30a-5p	18.56	18.65	19.07	3.03	3.01	3.32	0.99	1	0.81
	tumor9-copy3-miR-30a-5p	18.62	18.37	18.82	3.23	3.24	3.35	0.86	0.85	0.79
	tumor9-copy1-control gene	15.43	16.01	15.88
	tumor9-copy2-control gene	15.53	15.64	15.75
	tumor9-copy3-control gene	15.39	15.13	15.47
	tumor10-copy1-miR-30a-5p	18.71	18.39	19.24	3.1	3.32	3.44	0.94	0.81	0.74
	tumor10-copy2-miR-30a-5p	18.98	18.94	18.36	3.38	3.16	3.14	0.77	0.9	0.91
	tumor10-copy3-miR-30a-5p	18.69	19.07	18.69	3.42	3.36	3.03	0.75	0.78	0.98
	tumor10-copy1-control gene	15.6	15.07	15.8
	tumor10-copy2-control gene	15.6	15.78	15.22
	tumor10-copy3-control gene	15.26	15.72	15.66
	tumor11-copy1-miR-30a-5p	18.93	18.79	19.16	3.19	3.13	3.53	0.88	0.92	0.7
	tumor11-copy2-miR-30a-5p	18.87	18.76	18.7	3.51	3.19	3.19	0.71	0.88	0.88
	tumor11-copy3-miR-30a-5p	18.69	18.43	18.79	3.1	3.18	3.33	0.94	0.89	0.8
	tumor11-copy1-control gene	15.74	15.66	15.62
	tumor11-copy2-control gene	15.36	15.57	15.51
	tumor11-copy3-control gene	15.59	15.25	15.46
	tumor12-copy1-miR-30a-5p	18.72	18.62	18.77	3.12	3.14	3.34	0.93	0.92	0.79
	tumor12-copy2-miR-30a-5p	18.57	19.53	18.68	3.2	3.56	3.05	0.87	0.68	0.97
	tumor12-copy3-miR-30a-5p	18.99	18.8	18.86	3.4	3.27	3.27	0.76	0.84	0.84
	tumor12-copy1-control gene	15.6	15.49	15.43
	tumor12-copy2-control gene	15.37	15.97	15.63
	tumor12-copy3-control gene	15.58	15.54	15.6
	tumor13-copy1-miR-30a-5p	18.96	18.53	18.97	3.16	3.4	3.15	0.9	0.76	0.91
	tumor13-copy2-miR-30a-5p	18.32	18.82	18.99	3.1	3.16	3.55	0.94	0.9	0.69
	tumor13-copy3-miR-30a-5p	19.04	18.62	18.61	3.45	3.2	3.18	0.74	0.88	0.89
	tumor13-copy1-control gene	15.8	15.13	15.81
	tumor13-copy2-control gene	15.22	15.66	15.43
	tumor13-copy3-control gene	15.59	15.42	15.43
	tumor14-copy1-miR-30a-5p	18.77	18.73	18.68	3.22	3.33	3.27	0.86	0.8	0.83
	tumor14-copy2-miR-30a-5p	18.7	18.67	19.41	3.55	3.18	3.41	0.69	0.89	0.76
	tumor14-copy3-miR-30a-5p	19.04	19.24	18.52	3.22	3.17	3.01	0.87	0.9	1
	tumor14-copy1-control gene	15.55	15.4	15.41
	tumor14-copy2-control gene	15.15	15.49	15.99
	tumor14-copy3-control gene	15.82	16.07	15.52
	tumor15-copy1-miR-30a-5p	18.77	19.09	18.56	3.21	3.19	3.08	0.87	0.88	0.96
	tumor15-copy2-miR-30a-5p	18.85	19.12	18.92	3.3	3.12	3.52	0.82	0.93	0.7
	tumor15-copy3-miR-30a-5p	19.05	18.9	18.88	3.2	3.53	3.2	0.88	0.7	0.87
	tumor15-copy1-control gene	15.56	15.9	15.49
	tumor15-copy2-control gene	15.55	16	15.41
	tumor15-copy3-control gene	15.85	15.36	15.67
	tumor16-copy1-miR-30a-5p	18.81	18.5	19.13	3.33	3.13	3.21	0.8	0.92	0.87
	tumor16-copy2-miR-30a-5p	18.37	18.81	19.64	3.18	3.39	3.51	0.89	0.77	0.71
	tumor16-copy3-miR-30a-5p	18.52	18.69	18.75	3	3.37	3.22	1.01	0.78	0.86
	tumor16-copy1-control gene	15.48	15.37	15.91
	tumor16-copy2-control gene	15.19	15.43	16.12
	tumor16-copy3-control gene	15.52	15.32	15.52
	tumor17-copy1-miR-30a-5p	18.75	18.6	18.98	3.22	3.08	3.29	0.86	0.95	0.82
	tumor17-copy2-miR-30a-5p	18.64	18.59	19.5	3.27	3.27	3.65	0.84	0.83	0.64
	tumor17-copy3-miR-30a-5p	18.77	18.65	19.15	3.12	3.15	3.3	0.92	0.91	0.82
	tumor17-copy1-control gene	15.53	15.52	15.69
	tumor17-copy2-control gene	15.37	15.32	15.85
	tumor17-copy3-control gene	15.64	15.5	15.85
	tumor18-copy1-miR-30a-5p	18.83	19.22	19.24	3.21	3.38	3.48	0.87	0.77	0.72
	tumor18-copy2-miR-30a-5p	18.53	18.9	18.59	3.13	3.2	3.1	0.92	0.88	0.94
	tumor18-copy3-miR-30a-5p	18.75	19.14	18.96	3.15	3.54	3.17	0.91	0.69	0.89
	tumor18-copy1-control gene	15.62	15.84	15.76
	tumor18-copy2-control gene	15.41	15.7	15.49
	tumor18-copy3-control gene	15.6	15.6	15.79
	tumor19-copy1-miR-30a-5p	18.72	19.11	18.96	3.12	3.54	3.25	0.93	0.69	0.85
	tumor19-copy2-miR-30a-5p	18.88	18.38	18.74	3.26	2.99	3.41	0.84	1.01	0.76
	tumor19-copy3-miR-30a-5p	18.52	18.9	18.71	3.28	3.28	3.23	0.83	0.83	0.86
	tumor19-copy1-control gene	15.6	15.57	15.71
	tumor19-copy2-control gene	15.62	15.39	15.33
	tumor19-copy3-control gene	15.24	15.62	15.48
	tumor20-copy1-miR-30a-5p	18.32	18.94	19.03	3.04	3.47	3.26	0.98	0.73	0.84
	tumor20-copy2-miR-30a-5p	18.65	18.39	18.89	3.39	3.12	3.3	0.77	0.93	0.82
	tumor20-copy3-miR-30a-5p	18.57	19.23	18.83	3.07	3.37	3.33	0.96	0.78	0.8
	tumor20-copy1-control gene	15.28	15.47	15.76
	tumor20-copy2-control gene	15.27	15.27	15.59
	tumor20-copy3-control gene	15.5	15.85	15.5
	样本名称	Ct			Δct			2-ΔΔct			2-ΔΔctmean	2-ΔΔctSD	relativemean	relativeSD
	adjacent1-copy1-miR-30a-5p	19.5	19.77	20.06	3.7	4.1	4.39	0.75	0.57	0.47	0.512	0.159	0.479	0.148
	adjacent1-copy2-miR-30a-5p	20.18	20.41	20.68	4.69	4.86	4.54	0.38	0.33	0.42
	adjacent1-copy3-miR-30a-5p	19.02	19.77	20.69	3.65	4.21	4.6	0.78	0.53	0.4
	adjacent1-copy1-control gene	15.79	15.67	15.67
	adjacent1-copy2-control gene	15.48	15.54	16.13
	adjacent1-copy3-control gene	15.37	15.56	16.09
	adjacent2-copy1-miR-30a-5p	19.67	19.54	20.01	3.83	4.24	4.33	0.68	0.52	0.49
	adjacent2-copy2-miR-30a-5p	18.96	20.17	19.58	3.78	4.52	3.85	0.71	0.42	0.68
	adjacent2-copy3-miR-30a-5p	20.62	19.78	20.91	4.68	4.28	5.39	0.38	0.5	0.23
	adjacent2-copy1-control gene	15.84	15.3	15.68
	adjacent2-copy2-control gene	15.18	15.65	15.74
	adjacent2-copy3-control gene	15.94	15.5	15.51
	adjacent3-copy1-miR-30a-5p	19.61	19.64	19.11	3.88	4.12	3.88	0.66	0.56	0.66
	adjacent3-copy2-miR-30a-5p	20.59	20.74	20.17	4.59	4.75	4.59	0.41	0.36	0.4
	adjacent3-copy3-miR-30a-5p	18.88	20.86	19.43	3.81	5.25	4.02	0.7	0.26	0.6
	adjacent3-copy1-control gene	15.73	15.52	15.23
	adjacent3-copy2-control gene	16	15.99	15.58
	adjacent3-copy3-control gene	15.08	15.61	15.41
	adjacent4-copy1-miR-30a-5p	20.52	20.44	20.11	4.26	5.07	4.01	0.51	0.29	0.61
	adjacent4-copy2-miR-30a-5p	19.46	19.59	19.7	4.07	3.95	4.12	0.58	0.63	0.56
	adjacent4-copy3-miR-30a-5p	20.33	20.77	18.88	4.53	5.18	3.7	0.42	0.27	0.75
	adjacent4-copy1-control gene	16.25	15.37	16.11
	adjacent4-copy2-control gene	15.38	15.64	15.57
	adjacent4-copy3-control gene	15.79	15.6	15.17
	adjacent5-copy1-miR-30a-5p	20.07	19.94	20.09	4.64	4.27	4.27	0.39	0.5	0.5
	adjacent5-copy2-miR-30a-5p	18.93	19.91	19.46	3.77	4.36	3.76	0.72	0.48	0.72
	adjacent5-copy3-miR-30a-5p	21.15	19.13	19.85	5.31	3.9	4.58	0.25	0.65	0.41
	adjacent5-copy1-control gene	15.43	15.67	15.81
	adjacent5-copy2-control gene	15.16	15.55	15.7
	adjacent5-copy3-control gene	15.84	15.23	15.27
	adjacent6-copy1-miR-30a-5p	19.55	20.1	20.43	3.79	4.51	5.16	0.71	0.43	0.27
	adjacent6-copy2-miR-30a-5p	19.88	20.16	19.58	4.25	4.53	3.82	0.51	0.42	0.69
	adjacent6-copy3-miR-30a-5p	19.62	19.84	20.3	3.76	4.44	4.57	0.72	0.45	0.41
	adjacent6-copy1-control gene	15.76	15.59	15.26
	adjacent6-copy2-control gene	15.64	15.63	15.76
	adjacent6-copy3-control gene	15.86	15.4	15.73
	adjacent7-copy1-miR-30a-5p	19.26	20.65	19.7	3.74	4.86	4.09	0.73	0.34	0.57
	adjacent7-copy2-miR-30a-5p	19.78	19.29	20.1	4.55	3.67	4.3	0.42	0.77	0.49
	adjacent7-copy3-miR-30a-5p	20.01	19.3	20.76	4.52	4.15	4.92	0.43	0.55	0.32
	adjacent7-copy1-control gene	15.52	15.79	15.61
	adjacent7-copy2-control gene	15.23	15.62	15.8
	adjacent7-copy3-control gene	15.5	15.16	15.84
	adjacent8-copy1-miR-30a-5p	19.6	20.31	20.67	3.86	4.61	5.29	0.67	0.4	0.25
	adjacent8-copy2-miR-30a-5p	19.32	19.27	19.99	3.98	3.85	4.41	0.62	0.67	0.46
	adjacent8-copy3-miR-30a-5p	20.55	19.66	20.25	4.62	3.8	4.44	0.4	0.7	0.45
	adjacent8-copy1-control gene	15.74	15.69	15.37
	adjacent8-copy2-control gene	15.34	15.42	15.58
	adjacent8-copy3-control gene	15.92	15.86	15.81
	adjacent9-copy1-miR-30a-5p	19.52	20.52	20.18	3.99	5.12	4.46	0.61	0.28	0.44
	adjacent9-copy2-miR-30a-5p	19.89	20.52	19.67	4.82	4.73	4.06	0.34	0.37	0.58
	adjacent9-copy3-miR-30a-5p	19.32	19.59	19.58	3.71	4.06	3.91	0.75	0.59	0.65
	adjacent9-copy1-control gene	15.53	15.39	15.72
	adjacent9-copy2-control gene	15.07	15.8	15.61
	adjacent9-copy3-control gene	15.61	15.53	15.67
	adjacent10-copy1-miR-30a-5p	20.01	19.71	20.76	4.42	4.46	5.35	0.46	0.44	0.24
	adjacent10-copy2-miR-30a-5p	19.78	19.39	19.45	4.04	3.7	3.93	0.59	0.75	0.64
	adjacent10-copy3-miR-30a-5p	20.41	19.65	20.3	4.83	3.98	4.19	0.34	0.62	0.54
	adjacent10-copy1-control gene	15.59	15.25	15.42
	adjacent10-copy2-control gene	15.74	15.69	15.51
	adjacent10-copy3-control gene	15.58	15.67	16.11
	adjacent11-copy1-miR-30a-5p	19.46	19.91	20.99	3.9	4.14	5.43	0.65	0.55	0.23
	adjacent11-copy2-miR-30a-5p	20.25	20.01	19.73	4.44	4.25	3.96	0.45	0.51	0.63
	adjacent11-copy3-miR-30a-5p	19.9	19.49	20.66	3.93	3.9	5.03	0.64	0.65	0.3
	adjacent11-copy1-control gene	15.56	15.77	15.56
	adjacent11-copy2-control gene	15.81	15.76	15.77
	adjacent11-copy3-control gene	15.97	15.59	15.63
	adjacent12-copy1-miR-30a-5p	19.62	19.39	19.65	4.26	3.96	4.06	0.51	0.63	0.58
	adjacent12-copy2-miR-30a-5p	18.99	20.22	19.94	3.64	4.38	4.4	0.78	0.47	0.46
	adjacent12-copy3-miR-30a-5p	19.84	21.01	20	4.2	5.68	4.41	0.53	0.19	0.46
	adjacent12-copy1-control gene	15.36	15.43	15.59
	adjacent12-copy2-control gene	15.35	15.84	15.54
	adjacent12-copy3-control gene	15.63	15.33	15.58
	adjacent13-copy1-miR-30a-5p	20.36	19.57	20.09	4.65	3.85	4.46	0.39	0.67	0.44
	adjacent13-copy2-miR-30a-5p	19.79	19.37	20.1	4.06	3.74	4.68	0.58	0.73	0.38
	adjacent13-copy3-miR-30a-5p	19.63	19.83	21.07	4.06	4.04	5.35	0.58	0.59	0.24
	adjacent13-copy1-control gene	15.72	15.72	15.63
	adjacent13-copy2-control gene	15.72	15.63	15.42
	adjacent13-copy3-control gene	15.56	15.79	15.72
	adjacent14-copy1-miR-30a-5p	19.18	19.57	20.1	3.77	4.05	4.44	0.71	0.59	0.45
	adjacent14-copy2-miR-30a-5p	20.75	19.07	19.71	4.82	3.9	4.42	0.34	0.65	0.46
	adjacent14-copy3-miR-30a-5p	19.49	21.18	19.84	3.82	5.25	4.4	0.69	0.26	0.46
	adjacent14-copy1-control gene	15.4	15.52	15.66
	adjacent14-copy2-control gene	15.93	15.17	15.29
	adjacent14-copy3-control gene	15.68	15.94	15.43
	adjacent15-copy1-miR-30a-5p	19.78	19.87	20.22	4.2	4.04	4.37	0.53	0.59	0.47
	adjacent15-copy2-miR-30a-5p	19.46	19.79	19.67	4.1	3.89	4.34	0.57	0.66	0.48
	adjacent15-copy3-miR-30a-5p	20.47	20.79	19.19	4.93	5.35	3.7	0.32	0.24	0.75
	adjacent15-copy1-control gene	15.58	15.83	15.85
	adjacent15-copy2-control gene	15.36	15.9	15.33
	adjacent15-copy3-control gene	15.54	15.44	15.49
	adjacent16-copy1-miR-30a-5p	19.57	19.08	21.45	4.01	3.73	5.35	0.6	0.73	0.24
	adjacent16-copy2-miR-30a-5p	20.1	20.08	19.57	4.63	4.31	3.99	0.39	0.49	0.61
	adjacent16-copy3-miR-30a-5p	20.37	19.15	19.98	4.82	3.93	4.14	0.35	0.64	0.55
	adjacent16-copy1-control gene	15.56	15.35	16.1
	adjacent16-copy2-control gene	15.47	15.77	15.58
	adjacent16-copy3-control gene	15.55	15.23	15.84
	adjacent17-copy1-miR-30a-5p	20.03	19.46	19.81	4.57	3.85	4.14	0.41	0.68	0.55
	adjacent17-copy2-miR-30a-5p	20.05	19.98	19.35	4.17	4.5	3.66	0.54	0.43	0.77
	adjacent17-copy3-miR-30a-5p	21.45	19.82	19.16	5.26	4.65	4.05	0.25	0.39	0.59
	adjacent17-copy1-control gene	15.46	15.61	15.67
	adjacent17-copy2-control gene	15.88	15.48	15.69
	adjacent17-copy3-control gene	16.19	15.17	15.11
	adjacent18-copy1-miR-30a-5p	20.04	20.78	19.3	4.47	5.08	3.84	0.44	0.29	0.68
	adjacent18-copy2-miR-30a-5p	19.23	20.98	19.39	3.89	4.99	3.88	0.66	0.31	0.66
	adjacent18-copy3-miR-30a-5p	20.67	19.73	19.45	4.6	4.23	3.9	0.4	0.52	0.65
	adjacent18-copy1-control gene	15.57	15.7	15.46
	adjacent18-copy2-control gene	15.34	15.99	15.52
	adjacent18-copy3-control gene	16.07	15.5	15.55
	adjacent19-copy1-miR-30a-5p	19.64	20.73	19.62	4.08	5.16	4.19	0.58	0.27	0.53
	adjacent19-copy2-miR-30a-5p	19.78	19.29	20.66	4	3.92	5.15	0.61	0.64	0.27
	adjacent19-copy3-miR-30a-5p	19.87	20.15	19.51	4.05	4.59	3.78	0.59	0.4	0.71
	adjacent19-copy1-control gene	15.56	15.56	15.44
	adjacent19-copy2-control gene	15.78	15.37	15.51
	adjacent19-copy3-control gene	15.82	15.56	15.73
	adjacent20-copy1-miR-30a-5p	19.96	19.65	19.64	4.65	4.11	3.71	0.39	0.56	0.74
	adjacent20-copy2-miR-30a-5p	21.38	20.39	20.34	5.5	4.58	4.33	0.21	0.41	0.48
	adjacent20-copy3-miR-30a-5p	19.73	19.67	19.64	4.11	3.89	4.05	0.56	0.66	0.59
	adjacent20-copy1-control gene	15.31	15.54	15.93
	adjacent20-copy2-control gene	15.88	15.81	16.01
	adjacent20-copy3-control gene	15.61	15.78	15.59

## Sheet: Fig 8B
		KCNQ1OT1	miR-30a-5p
		0.84986	0.84029
		0.87819	0.7524
		1.16147	0.51367
		1.31728	0.71438
		1.5864	0.74763
		1.50142	0.63891
		1.6289	0.61788
		1.85552	0.59677
		2.13881	0.6049
		2.60623	0.62962
		2.40793	0.49589
		2.39377	0.34946
		2.90368	0.4118
		2.90368	0.36577
		3.13031	0.45345
		4.26346	0.47342
		3.96601	0.28957
		4.32011	0.1763
		4.57507	0.13843
		1.61473	0.60116

## Sheet: Fig 8C
	sample	Ct			Δct			2-ΔΔct			2-ΔΔctmean	2-ΔΔctSD	相对mean	相对SD
	FHC-test1-test gene	18.74	18.64	18.45	3.07	3.07	3.05	1.01	1.01	1.03	1.031	0.032	0.987	0.03
	FHC-test2-test gene	18.5	18.87	18.43	2.97	3.08	3.07	1.09	1.01	1.01
	FHC-test3-test gene	18.59	19	18.6	2.99	3.1	3.02	1.07	0.99	1.05
	FHC-test1-control gene	15.67	15.57	15.39
	FHC-test2-control gene	15.53	15.79	15.36
	FHC-test3-control gene	15.6	15.9	15.58
	SW480-test1-test gene	20.13	19.55	19.8	4.49	4.21	4.29	0.38	0.46	0.44	0.393	0.106	0.377	0.101
	SW480-test2-test gene	20.1	20.91	19.29	4.85	4.91	3.92	0.3	0.28	0.56
	SW480-test3-test gene	20.85	20.11	19.71	5.22	4.23	4.29	0.23	0.46	0.44
	SW480-test1-control gene	15.64	15.34	15.51
	SW480-test2-control gene	15.25	16.01	15.36
	SW480-test3-control gene	15.63	15.88	15.43
	HT-29-test1-test gene	19.29	18.76	19.2	3.75	3.4	3.48	0.64	0.81	0.77	0.69	0.069	0.661	0.066
	HT-29-test2-test gene	19.28	19.14	19.04	3.88	3.68	3.61	0.58	0.66	0.7
	HT-29-test3-test gene	19.26	19.14	18.77	3.71	3.56	3.63	0.65	0.72	0.69
	HT-29-test1-control gene	15.55	15.36	15.72
	HT-29-test2-control gene	15.4	15.46	15.43
	HT-29-test3-control gene	15.55	15.58	15.14
	SW1463-test1-test gene	19.28	19.28	18.81	3.75	3.44	3.39	0.64	0.78	0.81	0.681	0.09	0.652	0.086
	SW1463-test2-test gene	18.95	19.22	19.36	3.63	3.86	3.44	0.69	0.59	0.78
	SW1463-test3-test gene	19.55	19.33	19.13	3.8	3.86	3.73	0.61	0.59	0.64
	SW1463-test1-control gene	15.53	15.84	15.42
	SW1463-test2-control gene	15.32	15.36	15.91
	SW1463-test3-control gene	15.75	15.47	15.4

## Sheet: Fig 8D
		WT						MUT
		NC			实验组			NC			实验组
	数值	test1	test2	test3	test1	test2	test3	test1	test2	test3	test1	test2	test3
	萤火虫	39996.2	38942.6	47295.9	22418.2	22842.6	23607.3	39996.2	34450.6	28058.3	33017.3	33090.5	31787.4
	海肾	15718.4	14683.9	17628.9	15718.4	14683.9	17628.9	18562.9	15163.5	14456	15183.6	14683.9	14032.5
	相对值	2.54454	2.65206	2.68286	1.42624	1.55562	1.33912	2.15463	2.27195	1.94095	2.17453	2.25352	2.26526
	平均值	2.62245			1.44033			2.13896			2.23111
	标准化相对值	0.970294	1.01129	1.02304	0.543858	0.593195	0.510637	1.00733	1.06218	0.907427	1.01663	1.05356	1.05905
	标准化均值	1.00154			0.54923			0.99231			1.04308
	方差	0.11539			0.07288			0.11138			0.15789

## Sheet: Fig 8E
	sample	Ct			Δct			2-ΔΔct			2-ΔΔctmean	2-ΔΔctSD	relativemean	relativeSD
	IgG-cell1-KCNQ1OT1	17.9	18.96	18.11	2.35	2.84	2.7	1.62	1.15	1.26	1.057	0.334	0.891	0.281
	IgG-cell2-KCNQ1OT1	18.5	18.84	19.45	3.05	3.12	4.23	0.99	0.95	0.44
	IgG-cell3-KCNQ1OT1	18.37	18.8	18.97	2.64	3.09	3.31	1.32	0.96	0.83
	IgG-cell1-control gene	15.56	16.12	15.41
	IgG-cell2-control gene	15.45	15.72	15.22
	IgG-cell3-control gene	15.73	15.7	15.66
	AGO2-cell1-KCNQ1OT1	19.79	18.89	18.93	4.16	3.31	3.57	0.46	0.83	0.69	1.114	0.43	0.939	0.362
	AGO2-cell2-KCNQ1OT1	18.32	18.3	17.75	2.38	2.76	2.18	1.58	1.21	1.82
	AGO2-cell3-KCNQ1OT1	18.76	18.04	17.9	3.13	2.72	2.72	0.94	1.24	1.25
	AGO2-cell1-control gene	15.64	15.58	15.36
	AGO2-cell2-control gene	15.94	15.53	15.57
	AGO2-cell3-control gene	15.63	15.32	15.18
	sample	Ct			Δct			2-ΔΔct			2-ΔΔctmean	2-ΔΔctSD	relativemean	relativeSD
	IgG-cell1-KCNQ1OT1	18.47	18.26	20.98	2.87	2.43	5.46	1.39	1.89	0.23	1.186	0.601	1.032	0.523
	IgG-cell2-KCNQ1OT1	18.48	18.18	18.03	2.94	2.58	2.61	1.32	1.7	1.67
	IgG-cell3-KCNQ1OT1	20.77	19.01	18.33	5.01	3.65	2.94	0.32	0.81	1.33
	IgG-cell1-control gene	15.59	15.83	15.52
	IgG-cell2-control gene	15.54	15.6	15.42
	IgG-cell3-control gene	15.76	15.36	15.4
	AGO2-cell1-KCNQ1OT1	15.54	15.35	15.63			0.12	10.52	11.35	9.4	10.671	0.601	9.283	0.523
	AGO2-cell2-KCNQ1OT1	15.47	15.83	15.41				11.15	10.74	10.88
	AGO2-cell3-KCNQ1OT1	15.37	15.44	15.65	0.01			10.15	10.69	11.17
	AGO2-cell1-control gene	15.58	15.5	15.51
	AGO2-cell2-control gene	15.6	15.91	15.5
	AGO2-cell3-control gene	15.37	15.51	15.78

## Sheet: Fig 8F
		WT						MUT
		NC			实验组			NC			实验组
	数值	test1	test2	test3	test1	test2	test3	test1	test2	test3	test1	test2	test3
	萤火虫	39996.2	35310.6	43793	21041.1	18746.3	25799	39996.2	30982.3	34489.4	36646.4	34587.2	31826
	海肾	15718.4	14683.9	17628.9	16418.4	13572.9	16328.9	18562.9	13573.5	14456	15183.6	14993.9	15135.5
	相对值	2.54454	2.40471	2.48415	1.28155	1.38115	1.57996	2.15463	2.28257	2.38582	2.41354	2.30675	2.10273
	平均值	2.54014			1.41422			2.28837			2.27434
	标准化相对值	1.00173	0.946685	0.977961	0.504521	0.543732	0.621997	0.941559	0.997465	1.04259	1.0547	1.00803	0.918878
	标准化均值	0.97546			0.55675			0.99387			0.99387
	方差	0.11539			0.07288			0.11138			0.15789

## Sheet: Fig 8H
		NC	OE	OE+mimic	OE+si
	sample1	1.00567	2.03984	0.971691	1.13656
	sample2	0.917038	1.92473	1.10801	1.22202
	sample3	1.05527	1.86002	0.814043	0.986846
	mean	0.99266	1.94153	0.96458	1.11514
	SD	0.07003	0.09108	0.14711	0.11904

## Sheet: Fig 8I
	sample	Ct			Δct			2-ΔΔct			2-ΔΔctmean	2-ΔΔctSD	relativemean	relativeSD
	NC-test1-test gene	19.1	18.59	19	3.09	3.14	3.28	1.02	0.98	0.89	0.971	0.048	0.923	0.046
	NC-test2-test gene	18.67	18.59	19	3.08	3.24	3.1	1.02	0.91	1.01
	NC-test3-test gene	18.66	18.65	18.92	3.11	3.21	3.18	1	0.94	0.96
	NC-test1-control gene	16.01	15.46	15.72
	NC-test2-control gene	15.59	15.34	15.91
	NC-test3-control gene	15.55	15.43	15.75
	Oe-KCNQ1OT1-test1-test gene	22.57	19.83	20.86	6.83	4.27	4.54	0.08	0.45	0.37	0.327	0.129	0.31	0.122
	Oe-KCNQ1OT1-test2-test gene	20.41	19.72	20.84	4.27	4.17	5.15	0.45	0.48	0.24
	Oe-KCNQ1OT1-test3-test gene	21.01	20.01	20.37	5.08	4.74	4.92	0.26	0.32	0.29
	Oe-KCNQ1OT1-test1-control gene	15.74	15.56	16.32
	Oe-KCNQ1OT1-test2-control gene	16.14	15.55	15.69
	Oe-KCNQ1OT1-test3-control gene	15.93	15.27	15.45
	Oe+mimics-test1-test gene	19.11	18.72	18.76	3.39	3.32	3.23	0.83	0.87	0.92	0.884	0.048	0.84	0.046
	Oe+mimics-test2-test gene	19.17	18.9	18.52	3.28	3.21	3.2	0.89	0.93	0.94
	Oe+mimics-test3-test gene	19.29	19.07	18.69	3.44	3.3	3.27	0.8	0.88	0.9
	Oe+mimics-test1-control gene	15.72	15.4	15.53
	Oe+mimics-test2-control gene	15.89	15.68	15.32
	Oe+mimics-test3-control gene	15.85	15.77	15.41
	Oe+si-USP22-test1-test gene	18.65	18.59	18.51	3.23	3.13	3.17	0.92	0.99	0.96	0.921	0.048	0.876	0.046
	Oe+si-USP22-test2-test gene	18.68	18.86	18.92	3.28	3.29	3.13	0.89	0.88	0.99
	Oe+si-USP22-test3-test gene	18.61	18.65	19.08	3.27	3.27	3.34	0.9	0.9	0.86
	Oe+si-USP22-test1-control gene	15.41	15.46	15.34
	Oe+si-USP22-test2-control gene	15.4	15.57	15.79
	Oe+si-USP22-test3-control gene	15.34	15.38	15.74
	sample	Ct			Δct			2-ΔΔct			2-ΔΔctmean	2-ΔΔct标准差	相对mean	相对标准差
	NC-test1-test gene	19.08	19.11	19	3.49	3.29	3.37	0.77	0.89	0.83	0.846	0.05	0.859	0.051
	NC-test2-test gene	18.83	18.62	19.09	3.32	3.23	3.48	0.87	0.92	0.77
	NC-test3-test gene	18.74	18.56	19.28	3.33	3.38	3.3	0.86	0.83	0.88
	NC-test1-control gene	15.6	15.82	15.63
	NC-test2-control gene	15.51	15.39	15.61
	NC-test3-control gene	15.41	15.18	15.97
	Oe-KCNQ1OT1-test1-test gene	18.04	18.54	18.77	2.6	2.86	2.75	1.43	1.19	1.29	1.303	0.075	1.323	0.077
	Oe-KCNQ1OT1-test2-test gene	18.1	18.83	18.3	2.66	2.82	2.68	1.36	1.23	1.35
	Oe-KCNQ1OT1-test3-test gene	18.12	18.53	17.98	2.68	2.73	2.8	1.35	1.3	1.24
	Oe-KCNQ1OT1-test1-control gene	15.44	15.68	16.02
	Oe-KCNQ1OT1-test2-control gene	15.43	16.01	15.62
	Oe-KCNQ1OT1-test3-control gene	15.44	15.8	15.18
	Oe+mimics-test1-test gene	18.72	18.42	18.96	3.42	3.21	3.49	0.81	0.93	0.77	0.785	0.086	0.797	0.087
	Oe+mimics-test2-test gene	19.2	18.96	19.46	3.37	3.45	3.67	0.84	0.79	0.68
	Oe+mimics-test3-test gene	19.09	18.77	19.52	3.44	3.42	3.76	0.8	0.81	0.64
	Oe+mimics-test1-control gene	15.3	15.21	15.47
	Oe+mimics-test2-control gene	15.83	15.51	15.8
	Oe+mimics-test3-control gene	15.65	15.36	15.76
	Oe+si-USP22-test1-test gene	18.83	18.9	18.81	3.54	3.38	3.48	0.74	0.83	0.77	0.775	0.055	0.786	0.056
	Oe+si-USP22-test2-test gene	18.95	19.72	18.74	3.5	3.6	3.29	0.76	0.71	0.89
	Oe+si-USP22-test3-test gene	19.28	19	18.49	3.57	3.54	3.43	0.73	0.74	0.8
	Oe+si-USP22-test1-control gene	15.28	15.52	15.33
	Oe+si-USP22-test2-control gene	15.45	16.11	15.46
	Oe+si-USP22-test3-control gene	15.71	15.45	15.05

## Sheet: Fig 8J
	sample	Ct			Δct			2-ΔΔct			2-ΔΔctmean	2-ΔΔctSD	relativemean	relativeSD
	NC-test1-test gene	18.51	18.46	18.37	2.89	2.89	2.79	0.78	0.79	0.84	0.771	0.047	1.153	0.071
	NC-test2-test gene	18.16	18.62	18.9	2.83	2.89	3.1	0.82	0.78	0.68
	NC-test3-test gene	18.67	18.46	18.52	2.93	2.94	2.98	0.76	0.76	0.74
	NC-test1-control gene	15.62	15.57	15.59
	NC-test2-control gene	15.33	15.73	15.8
	NC-test3-control gene	15.74	15.52	15.54
	Oe-KCNQ1OT1-test1-test gene	18.36	18.24	18.57	2.74	2.69	3.03	0.87	0.9	0.71	0.787	0.099	1.178	0.148
	Oe-KCNQ1OT1-test2-test gene	18.86	18.75	18.26	3.02	3.03	2.79	0.71	0.71	0.84
	Oe-KCNQ1OT1-test3-test gene	17.85	18.36	18.97	2.63	2.97	3.12	0.94	0.74	0.67
	Oe-KCNQ1OT1-test1-control gene	15.62	15.55	15.53
	Oe-KCNQ1OT1-test2-control gene	15.84	15.72	15.47
	Oe-KCNQ1OT1-test3-control gene	15.22	15.39	15.85
	Oe+mimics-test1-test gene	18.92	18.37	18.7	3.11	3.26	3.2	0.67	0.61	0.63	0.653	0.071	0.977	0.106
	Oe+mimics-test2-test gene	19.12	18.76	18.29	3.22	3.52	2.98	0.62	0.51	0.74
	Oe+mimics-test3-test gene	18.54	18.83	18.53	3.05	3.07	3.02	0.7	0.69	0.71
	Oe+mimics-test1-control gene	15.81	15.11	15.5
	Oe+mimics-test2-control gene	15.9	15.24	15.31
	Oe+mimics-test3-control gene	15.49	15.75	15.51
	Oe+si-USP22-test1-test gene	19.02	18.85	18.62	3.09	3.38	3.04	0.68	0.56	0.7	0.665	0.09	0.994	0.134
	Oe+si-USP22-test2-test gene	19.45	18.52	18.75	3.57	2.98	2.94	0.49	0.74	0.76
	Oe+si-USP22-test3-test gene	18.57	18.56	18.82	3.01	3.04	3.2	0.72	0.71	0.63
	Oe+si-USP22-test1-control gene	15.94	15.47	15.58
	Oe+si-USP22-test2-control gene	15.87	15.55	15.81
	Oe+si-USP22-test3-control gene	15.55	15.51	15.62

## Sheet: Fig 8K
		NC	OE	OE+mimic	OE+si
	sample1	0.997934	1.8761	1.05177	0.770881
	sample2	1.04333	1.88294	1.02584	0.958356
	sample3	1.12214	2.16974	0.834404	1.16183
	mean	1.05447	1.97626	0.97067	0.96369
	SD	0.06285	0.16759	0.11872	0.19553
				NC			Oe			Oe+mimics			Oe+si
				test1	test2	test3	test1	test2	test3	test1	test2	test3	test1	test2	test3
			PD-L1 IOD	23461.8	25835.7	33820.1	38740.4	62959.8	61926.9	17821.2	28898	22349.8	19830.2	26777.8	30359.4
			IOD value	36065.1	37986.2	46233.1	41110.1	51292.5	43782.4	38442.7	43213.3	41088.9	38849.1	42862.3	40084.6
			relative value	0.650541	0.680135	0.731512	1.22301	1.22747	1.41442	0.685636	0.66873	0.543938	0.502528	0.624741	0.757384
			mean	0.651888			1.2883			0.632768			0.628218
			relative mean	0.997934	1.04333	1.12214	1.8761	1.88294	2.16974	1.05177	1.02584	0.834404	0.770881	0.958356	1.16183
			Standardized mean	1.05447			1.97626			0.97067			0.96369
			SD	0.06285			0.16759			0.11872			0.19553
