# Supplementary material for: LncRNA KCNQ1OT1 Secreted by Tumor Cell-Derived Exosomes Mediates Immune Escape in Colorectal Cancer by Regulating PD-L1 Ubiquitination via MiR-30a-5p/USP22
Source: Front Cell Dev Biol. 2021 Jul 19;9:653808. doi: 10.3389/fcell.2021.653808 (PMC8326752; doi:10.3389/fcell.2021.653808)
Supplement: Supplementary file 10 [file Data_Sheet_9.XLSX]

## Sheet: Fig 9A
		NC	Oe	Oe+mimics	Oe+sh-USP22
	sample1	0.562033	1.0178	0.595945	0.58459
	sample2	0.529996	0.880602	0.674725	0.702945
	sample3	0.49227	1.0215	0.57556	0.763025
	sample4	0.562222	1.02445	0.66233	0.780227
	sample5	0.529644	1.0147	0.624987	0.600115
	sample6	0.492434	0.880749	0.558912	0.670218
	mean	0.5281	0.9733	0.61541	0.68352
	SD	0.03492	0.0803	0.05237	0.09079

## Sheet: Fig 9B
		NC	Oe	Oe+mimics	Oe+sh-USP22
	sample1	639.64	732.99	547.696	619.493
	sample2	678.682	937.238	635.865	742.064
	sample3	603.298	1065.29	706.618	450.113
	sample4	597.509	973.111	538.34	619.798
	sample5	667.759	1040.18	681.393	741.887
	sample6	656.353	722.226	670.446	449.985
	mean	640.54	911.84	630.06	603.89
	SD	37.7	167.6	79.62	146.6

## Sheet: Fig 9D
		NC	Oe	Oe+mimics	Oe+sh-USP22
	sample1	32.1372	10.3761	34.1128	31.0803
	sample2	31.1628	15.8335	25.2394	27.897
	sample3	33.975	7.84643	30.8818	31.7126
	sample4	33.957	7.56177	30.2551	30.7019
	sample5	31.1308	15.6737	25.5011	31.9978
	sample6	32.1872	10.8205	34.4778	27.9903
	mean	32.425	11.352	30.078	30.23
	SD	1.428	4.082	4.491	2.045

## Sheet: Fig 9E
	sample	Ct			Δct			2-ΔΔct			2-ΔΔctmean	2-ΔΔctSD	relativemean
	NC-sample1-miR-30a-5p	18.67	19.1	18.82	3.15	3.35	3.3	1.14	0.99	1.03	1.08	0.047	0.961
	NC-sample2-miR-30a-5p	18.67	19.04	18.87	3.19	3.23	3.19	1.11	1.08	1.11
	NC-sample3-miR-30a-5p	19.13	18.51	19.1	3.26	3.19	3.25	1.06	1.11	1.07
	NC-sample4-miR-30a-5p	18.99	19.16	18.86	3.29	3.18	3.09	0.97	1.04	1.11
	NC-sample5-miR-30a-5p	19.19	18.99	18.57	3.15	3.24	3.25	1.06	1	0.99
	NC-sample6-miR-30a-5p	18.72	18.82	18.6	3.13	3.17	3.2	1.08	1.05	1.03
	NC-sample1-control gene	15.71	15.98	15.77
	NC-sample2-control gene	16.04	15.76	15.32
	NC-sample3-control gene	15.59	15.65	15.41
	NC-sample4-control gene	15.52	15.75	15.52
	NC-sample5-control gene	15.48	15.8	15.68
	NC-sample6-control gene	15.87	15.32	15.85
	OE-sample1-miR-30a-5p	19.94	19.66	19.98	4.35	4	4.69	0.5	0.63	0.39	0.575	0.09	0.512
	OE-sample2-miR-30a-5p	19.29	19.95	19.93	3.91	4.12	4.23	0.68	0.58	0.54
	OE-sample3-miR-30a-5p	19.96	19.56	19.49	4.08	3.9	4.14	0.6	0.68	0.58
	OE-sample4-miR-30a-5p	20.16	19.69	19.86	4.29	3.88	4.09	0.39	0.52	0.45
	OE-sample5-miR-30a-5p	19.5	19.63	19.56	4.01	4.05	3.79	0.47	0.46	0.55
	OE-sample6-miR-30a-5p	19.38	19.37	20.54	3.96	3.89	4.59	0.49	0.52	0.32
	OE-sample1-control gene	15.86	15.81	15.77
	OE-sample2-control gene	15.49	15.58	15.77
	OE-sample3-control gene	15.42	15.49	15.95
	OE-sample4-control gene	15.59	15.66	15.29
	OE-sample5-control gene	15.38	15.83	15.7
	OE-sample6-control gene	15.87	15.66	15.35
	OE+mimics-sample1-miR-30a-5p	18.52	19.05	18.85	3.17	3.31	3.36	1.13	1.03	0.99	1.033	0.063	0.919
	OE+mimics-sample2-miR-30a-5p	19.08	18.61	18.91	3.2	3.26	3.36	1.1	1.06	0.99
	OE+mimics-sample3-miR-30a-5p	18.94	19.03	19.22	3.36	3.24	3.43	0.99	1.08	0.94
	OE+mimics-sample4-miR-30a-5p	18.86	18.41	18.93	3.11	3	3.02	0.97	1.04	1.03
	OE+mimics-sample5-miR-30a-5p	18.83	19.03	18.18	3.11	3.13	3.09	0.97	0.95	0.98
	OE+mimics-sample6-miR-30a-5p	18.73	18.63	18.86	3.04	3.07	3.31	1.01	0.99	0.84
	OE+mimics-sample1-control gene	15.75	15.41	15.91
	OE+mimics-sample2-control gene	15.73	15.9	15.1
	OE+mimics-sample3-control gene	15.69	15.56	15.55
	OE+mimics-sample4-control gene	15.34	15.74	15.49
	OE+mimics-sample5-control gene	15.88	15.35	15.55
	OE+mimics-sample6-control gene	15.58	15.79	15.78
	OE+sh-USP22-sample1-miR-30a-5p	19.22	19.84	20.05	4.03	4.34	4.3	0.62	0.5	0.51	0.548	0.086	0.487
	OE+sh-USP22-sample2-miR-30a-5p	19.78	20.47	19.69	4.18	4.49	3.85	0.56	0.45	0.7
	OE+sh-USP22-sample3-miR-30a-5p	20.37	20.13	19.5	4.36	4.47	4.02	0.49	0.46	0.63
	OE+sh-USP22-sample4-miR-30a-5p	19.19	19.61	20	3.78	3.97	4.5	0.83	0.73	0.51
	OE+sh-USP22-sample5-miR-30a-5p	19.87	19.59	20.1	4.38	4.03	4.24	0.55	0.7	0.6
	OE+sh-USP22-sample6-miR-30a-5p	19.81	19.49	19.75	3.9	3.98	4.15	0.77	0.72	0.65
	OE+sh-USP22-sample1-control gene	15.41	15.64	15.5
	OE+sh-USP22-sample2-control gene	15.49	15.55	15.86
	OE+sh-USP22-sample3-control gene	15.91	15.5	15.61
	OE+sh-USP22-sample4-control gene	15.19	15.5	15.74
	OE+sh-USP22-sample5-control gene	15.6	15.98	15.84
	OE+sh-USP22-sample6-control gene	16.01	15.67	15.48

## Sheet: Fig 9F
		NC	OE	OE+mimics	OE+sh
	test1	1.09287	1.90799	0.947788	1.13535
	test2	0.96835	1.84885	1.1925	0.929577
	test3	0.951408	1.74176	1.12516	1.13734
	mean	1.00421	1.83287	1.08848	1.06742
	SD	0.07725	0.08426	0.12641	0.11938
				NC			OE			OE+mimics			OE+sh
				test1	test2	test3	test1	test2	test3	test1	test2	test3	test1	test2	test3
			PD-L1 IOD	17753.2	16562.5	19754.2	39779.9	35998.3	33811.2	18358.2	21897.1	22353.8	19429.1	17228.7	2036.2
			IOD value	36077.7	37986.2	46113.1	38642.4	43242.5	43112.4	38728.2	40781.3	44123.6	38849.1	41162.3	3976.14
			relative value	0.492083	0.436015	0.428387	0.859105	0.832475	0.784257	0.426757	0.536941	0.506619	0.511208	0.418557	0.512104
			mean	0.450266			0.825279			0.490106			0.480623
			relative mean	1.09287	0.96835	0.951408	1.90799	1.84885	1.74176	0.947788	1.1925	1.12516	1.13535	0.929577	1.13734
			Standardized mean	1.00421			1.83287			1.08848			1.06742
			SD	0.07725			0.08426			0.12641			0.11938
