# Supplementary material for: LncRNA KCNQ1OT1 Secreted by Tumor Cell-Derived Exosomes Mediates Immune Escape in Colorectal Cancer by Regulating PD-L1 Ubiquitination via MiR-30a-5p/USP22
Source: Front Cell Dev Biol. 2021 Jul 19;9:653808. doi: 10.3389/fcell.2021.653808 (PMC8326752; doi:10.3389/fcell.2021.653808)
Supplement: Supplementary file 11 [file Data_Sheet_10.XLSX]

## Sheet: Sheet1
	sample	Ct			Δct			2-ΔΔct			2-ΔΔctmean	2-ΔΔctSD	relativemean	relativeSD
	NC-cell1-test gene	18.78	18.67	18.89	3.11	2.79	2.94	0.81	1.01	0.91	0.905	0.117	1.07	0.138
	NC-cell2-test gene	18.95	18.73	18.6	3.01	3.1	3.12	0.87	0.82	0.81
	NC-cell3-test gene	18.2	18.44	18.92	2.63	2.83	3.14	1.13	0.98	0.8
	NC-cell1-control gene	15.66	15.88	15.95
	NC-cell2-control gene	15.95	15.63	15.49
	NC-cell3-control gene	15.57	15.61	15.78
	OE-cell1-test gene	18.99	18.3	19.1	3.61	2.94	3.5	0.57	0.92	0.62	0.735	0.104	0.868	0.122
	OE-cell2-test gene	18.95	18.94	19.07	3.32	3.34	3.23	0.7	0.69	0.75
	OE-cell3-test gene	18.43	18.6	18.66	3.12	3.12	3.21	0.81	0.8	0.75
	OE-cell1-control gene	15.38	15.36	15.6
	OE-cell2-control gene	15.63	15.6	15.84
	OE-cell3-control gene	15.32	15.48	15.44
	sample	Ct			Δct			2-ΔΔct			2-ΔΔctmean	2-ΔΔctSD	relativemean	relativeSD
	NC-cell1-test gene	18.7	18.13	18.68	3.41	2.7	2.86	0.89	1.45	1.3	1.206	0.166	1.058	0.146
	NC-cell2-test gene	18.42	18.62	18.65	2.91	2.96	2.91	1.26	1.22	1.25
	NC-cell3-test gene	18.66	18.34	18.72	3.17	3.08	2.84	1.05	1.12	1.32
	NC-cell1-control gene	15.3	15.43	15.82
	NC-cell2-control gene	15.51	15.66	15.73
	NC-cell3-control gene	15.49	15.26	15.88
	OE-cell1-test gene	20.12	19.49	19.93	4.74	4.03	4.44	0.35	0.58	0.44	0.58	0.117	0.509	0.103
	OE-cell2-test gene	19.49	19.78	19.44	3.85	3.99	3.83	0.66	0.6	0.66
	OE-cell3-test gene	19.45	19.14	19.63	4.07	3.78	3.77	0.56	0.69	0.69
	OE-cell1-control gene	15.38	15.46	15.5
	OE-cell2-control gene	15.64	15.79	15.61
	OE-cell3-control gene	15.37	15.35	15.86
	sample	Ct			Δct			2-ΔΔct			2-ΔΔctmean	2-ΔΔctSD	relativemean	relativeSD
	NC-cell1-test gene	19.17	18.98	18.54	3.34	3.51	3.03	0.92	0.82	1.13	1.015	0.11	0.983	0.107
	NC-cell2-test gene	19.06	18.75	18.68	3.33	3.05	3.18	0.92	1.12	1.02
	NC-cell3-test gene	18.4	18.74	18.48	3.15	3.04	3.18	1.05	1.13	1.02
	NC-cell1-control gene	15.83	15.47	15.51
	NC-cell2-control gene	15.74	15.7	15.5
	NC-cell3-control gene	15.26	15.7	15.3
	OE-cell1-test gene	18.95	18.89	19.42	3.37	3.14	3.69	0.9	1.05	0.72	0.937	0.118	0.908	0.114
	OE-cell2-test gene	18.85	19.29	19.14	3.22	3.35	3.52	0.99	0.91	0.81
	OE-cell3-test gene	18.73	18.88	18.63	3.23	3.08	3.25	0.99	1.1	0.97
	OE-cell1-control gene	15.58	15.75	15.73
	OE-cell2-control gene	15.63	15.94	15.62
	OE-cell3-control gene	15.49	15.8	15.38
