# Supplementary material for: LncRNA KCNQ1OT1 Secreted by Tumor Cell-Derived Exosomes Mediates Immune Escape in Colorectal Cancer by Regulating PD-L1 Ubiquitination via MiR-30a-5p/USP22
Source: Front Cell Dev Biol. 2021 Jul 19;9:653808. doi: 10.3389/fcell.2021.653808 (PMC8326752; doi:10.3389/fcell.2021.653808)
Supplement: Supplementary file 12 [file Data_Sheet_11.XLSX]

## Sheet: Fig S2A
	sample	Ct			Δct			2-ΔΔct			2-ΔΔctmean	2-ΔΔctSD	relativemean	relativeSD
	NC-cell1-KCNQ1OT1	18.93	19.15	18.61	3.21	3.1	3.23	1.03	1.12	1.02	1.088	0.075	1.015	0.07
	NC-cell2-KCNQ1OT1	18.8	18.49	19.04	3.19	3.03	3.11	1.05	1.17	1.11
	NC-cell3-KCNQ1OT1	18.91	18.61	18.95	3.11	2.98	3.28	1.11	1.21	0.98
	NC-cell1-control gene	15.71	16.05	15.38
	NC-cell2-control gene	15.61	15.47	15.94
	NC-cell3-control gene	15.8	15.63	15.67
	PBS-cell1-KCNQ1OT1	18.44	18.52	18.94	2.92	3.06	3.01	1.26	1.14	1.18	1.178	0.135	1.099	0.126
	PBS-cell2-KCNQ1OT1	18.89	18.38	18.87	3.3	2.78	3.15	0.97	1.39	1.08
	PBS-cell3-KCNQ1OT1	18.42	18.93	18.38	3.17	3.01	2.84	1.06	1.19	1.33
	PBS-cell1-control gene	15.53	15.46	15.93
	PBS-cell2-control gene	15.58	15.6	15.72
	PBS-cell3-control gene	15.25	15.92	15.54
	Exo-cell1-KCNQ1OT1	17.48	17.83	18.08	2	1.92	2.29	2.39	2.52	1.95	2.198	0.203	2.052	0.189
	Exo-cell2-KCNQ1OT1	17.94	17.24	18.01	2.09	2.18	2.09	2.25	2.11	2.24
	Exo-cell3-KCNQ1OT1	17.49	17.78	17.92	2.06	2.14	2.35	2.3	2.17	1.87
	Exo-cell1-control gene	15.48	15.91	15.79
	Exo-cell2-control gene	15.85	15.06	15.92
	Exo-cell3-control gene	15.44	15.65	15.57
	Oe-cell1-KCNQ1OT1	17.71	17.45	18.17	2.08	2.14	2.03	2.26	2.17	2.35	2.213	0.105	2.066	0.098
	Oe-cell2-KCNQ1OT1	17.61	17.52	18.13	2.18	2.11	2.19	2.11	2.22	2.1
	Oe-cell3-KCNQ1OT1	17.49	17.65	17.64	2.07	2.01	2.19	2.27	2.37	2.09
	Oe-cell1-control gene	15.63	15.31	16.14
	Oe-cell2-control gene	15.43	15.41	15.94
	Oe-cell3-control gene	15.41	15.64	15.45

## Sheet: Fig S2B
	sample	Ct			Δct			2-ΔΔct			2-ΔΔctmean	2-ΔΔctSD	relativemean	relativeSD
	tumor1-copy1-PD-L1	19.23	18.7	18.78	3.13	3.21	3.14	1.31	1.23	1.29	1.208	0.122	1.003	0.102
	tumor1-copy2-PD-L1	18.95	18.59	18.71	3.48	3.22	3.23	1.02	1.23	1.21
	tumor1-copy3-PD-L1	18.93	18.49	19.17	3.26	3.06	3.5	1.19	1.37	1.01
	tumor1-copy1-control gene	16.11	15.49	15.64
	tumor1-copy2-control gene	15.47	15.37	15.48
	tumor1-copy3-control gene	15.67	15.43	15.67
	tumor2-copy1-PD-L1	18.93	18.84	19.23	3.38	3.27	3.47	1.1	1.18	1.03
	tumor2-copy2-PD-L1	18.99	18.91	18.84	3.24	3.27	3.26	1.21	1.18	1.19
	tumor2-copy3-PD-L1	18.4	18.69	18.6	3.22	3.16	2.96	1.22	1.28	1.47
	tumor2-copy1-control gene	15.55	15.57	15.76
	tumor2-copy2-control gene	15.74	15.64	15.57
	tumor2-copy3-control gene	15.18	15.53	15.65
	tumor3-copy1-PD-L1	18.55	18.57	19.04	3.17	3.19	3.12	1.27	1.25	1.31
	tumor3-copy2-PD-L1	18.72	19.08	18.67	3.19	3.3	3.17	1.25	1.16	1.27
	tumor3-copy3-PD-L1	18.86	19.03	18.66	3.43	3.56	3.1	1.06	0.97	1.33
	tumor3-copy1-control gene	15.38	15.38	15.92
	tumor3-copy2-control gene	15.54	15.78	15.5
	tumor3-copy3-control gene	15.42	15.47	15.56
	tumor4-copy1-PD-L1	18.69	19.18	18.62	3.19	3.44	3.18	1.25	1.05	1.26
	tumor4-copy2-PD-L1	19.65	18.93	18.84	3.48	3.34	3.22	1.02	1.13	1.22
	tumor4-copy3-PD-L1	18.52	18.57	18.91	3.08	3.25	3.05	1.35	1.2	1.38
	tumor4-copy1-control gene	15.5	15.74	15.44
	tumor4-copy2-control gene	16.17	15.6	15.61
	tumor4-copy3-control gene	15.44	15.32	15.86
	tumor5-copy1-PD-L1	18.94	18.57	18.73	3.24	2.98	3.44	1.2	1.44	1.05
	tumor5-copy2-PD-L1	18.73	18.82	18.77	3.27	3.2	3.25	1.18	1.24	1.2
	tumor5-copy3-PD-L1	19.49	19.01	18.41	3.44	3.29	3.11	1.06	1.17	1.32
	tumor5-copy1-control gene	15.69	15.59	15.28
	tumor5-copy2-control gene	15.46	15.62	15.52
	tumor5-copy3-control gene	16.05	15.72	15.3
	tumor6-copy1-PD-L1	19.04	19.01	18.69	3.1	3.27	3.22	1.33	1.18	1.22
	tumor6-copy2-PD-L1	19.15	18.71	18.22	3.41	3.16	3.1	1.08	1.28	1.33
	tumor6-copy3-PD-L1	18.72	18.66	19.09	3.28	3.14	3.56	1.18	1.3	0.97
	tumor6-copy1-control gene	15.94	15.73	15.47
	tumor6-copy2-control gene	15.74	15.54	15.12
	tumor6-copy3-control gene	15.44	15.52	15.53
	tumor7-copy1-PD-L1	19.15	18.78	19.16	3.34	3.23	3.39	1.13	1.22	1.09
	tumor7-copy2-PD-L1	18.7	18.76	18.89	3.03	3.37	3.23	1.4	1.1	1.22
	tumor7-copy3-PD-L1	18.4	18.87	18.95	3.04	3.4	3.2	1.39	1.08	1.24
	tumor7-copy1-control gene	15.81	15.54	15.77
	tumor7-copy2-control gene	15.67	15.39	15.67
	tumor7-copy3-control gene	15.36	15.47	15.76
	tumor8-copy1-PD-L1	18.96	19.09	18.61	3.42	3.2	3.22	1.06	1.24	1.23
	tumor8-copy2-PD-L1	18.86	17.91	18.64	3.21	3.08	3.21	1.23	1.35	1.24
	tumor8-copy3-PD-L1	19.02	18.74	19.2	3.58	3.2	3.12	0.96	1.24	1.32
	tumor8-copy1-control gene	15.54	15.89	15.39
	tumor8-copy2-control gene	15.65	14.83	15.43
	tumor8-copy3-control gene	15.44	15.54	16.08
	tumor9-copy1-PD-L1	18.75	18.74	19	3.11	3.09	3.38	1.33	1.34	1.1
	tumor9-copy2-PD-L1	18.99	18.49	19.01	3.4	3.02	3.38	1.08	1.4	1.09
	tumor9-copy3-PD-L1	18.72	18.65	19.04	3.29	3.21	3.34	1.17	1.23	1.13
	tumor9-copy1-control gene	15.64	15.64	15.62
	tumor9-copy2-control gene	15.59	15.47	15.63
	tumor9-copy3-control gene	15.43	15.43	15.7
	tumor10-copy1-PD-L1	19.25	18.9	18.39	3.31	3.39	3.08	1.15	1.09	1.35
	tumor10-copy2-PD-L1	18.92	18.75	18.69	3.32	3.02	3.28	1.15	1.41	1.18
	tumor10-copy3-PD-L1	18.66	19.11	19.11	3.09	3.36	3.38	1.34	1.11	1.1
	tumor10-copy1-control gene	15.94	15.51	15.31
	tumor10-copy2-control gene	15.61	15.73	15.42
	tumor10-copy3-control gene	15.57	15.75	15.74
	tumor11-copy1-PD-L1	19.02	18.87	18.83	3.09	3.28	2.99	1.34	1.17	1.43
	tumor11-copy2-PD-L1	18.38	18.84	18.47	3.26	3.32	3.15	1.19	1.14	1.29
	tumor11-copy3-PD-L1	19.02	18.88	18.49	3.36	3.43	3.34	1.11	1.06	1.12
	tumor11-copy1-control gene	15.93	15.59	15.84
	tumor11-copy2-control gene	15.12	15.52	15.33
	tumor11-copy3-control gene	15.67	15.44	15.15
	tumor12-copy1-PD-L1	18.47	19.32	19.16	3.17	3.27	3.38	1.27	1.18	1.1
	tumor12-copy2-PD-L1	19.29	18.52	18.78	3.23	3.23	3.03	1.22	1.22	1.4
	tumor12-copy3-PD-L1	19.38	18.35	18.82	3.57	3.14	3.21	0.96	1.29	1.23
	tumor12-copy1-control gene	15.29	16.05	15.78
	tumor12-copy2-control gene	16.06	15.3	15.75
	tumor12-copy3-control gene	15.81	15.21	15.61
	tumor13-copy1-PD-L1	18.99	18.72	18.89	3.2	3.22	3.3	1.25	1.23	1.16
	tumor13-copy2-PD-L1	18.88	18.85	19.22	3.11	3.16	3.43	1.32	1.28	1.06
	tumor13-copy3-PD-L1	19.26	18.65	19.09	3.55	3.09	3.18	0.98	1.34	1.26
	tumor13-copy1-control gene	15.79	15.5	15.59
	tumor13-copy2-control gene	15.77	15.7	15.79
	tumor13-copy3-control gene	15.72	15.56	15.91
	tumor14-copy1-PD-L1	18.63	18.6	18.71	3.22	3.22	3.24	1.22	1.22	1.21
	tumor14-copy2-PD-L1	19.15	19.24	18.55	3.44	3.25	3.02	1.05	1.2	1.41
	tumor14-copy3-PD-L1	18.58	18.36	18.89	3.2	3.12	3.51	1.24	1.31	1
	tumor14-copy1-control gene	15.41	15.38	15.48
	tumor14-copy2-control gene	15.71	15.99	15.53
	tumor14-copy3-control gene	15.37	15.24	15.38
	tumor15-copy1-PD-L1	19.38	18.96	19.07	3.51	3.16	3.25	1	1.28	1.2
	tumor15-copy2-PD-L1	18.34	18.75	19.29	3.12	3.14	3.46	1.31	1.3	1.04
	tumor15-copy3-PD-L1	18.51	19.11	18.47	3.22	3.29	3.07	1.22	1.16	1.36
	tumor15-copy1-control gene	15.86	15.81	15.81
	tumor15-copy2-control gene	15.22	15.61	15.84
	tumor15-copy3-control gene	15.29	15.82	15.39
	tumor16-copy1-PD-L1	18.79	18.96	18.7	3.28	3.28	3.09	1.18	1.18	1.34
	tumor16-copy2-PD-L1	18.96	18.9	18.77	3.37	3.33	2.98	1.1	1.14	1.45
	tumor16-copy3-PD-L1	18.58	18.93	18.73	3.31	3.42	3.17	1.15	1.07	1.27
	tumor16-copy1-control gene	15.51	15.69	15.61
	tumor16-copy2-control gene	15.58	15.57	15.79
	tumor16-copy3-control gene	15.27	15.51	15.57
	tumor17-copy1-PD-L1	18.8	18.67	18.84	3.42	3.26	3.03	1.07	1.19	1.4
	tumor17-copy2-PD-L1	18.52	18.83	19.23	3.27	3.4	3.16	1.18	1.08	1.27
	tumor17-copy3-PD-L1	19.45	19.23	18.52	3.37	3.28	3.04	1.11	1.17	1.39
	tumor17-copy1-control gene	15.38	15.41	15.82
	tumor17-copy2-control gene	15.25	15.43	16.07
	tumor17-copy3-control gene	16.08	15.94	15.47
	tumor18-copy1-PD-L1	18.88	18.95	18.93	3.3	3.17	3.36	1.16	1.27	1.11
	tumor18-copy2-PD-L1	19.25	19.39	19.18	3.4	3.3	3.34	1.08	1.16	1.13
	tumor18-copy3-PD-L1	18.63	18.45	18.76	3.16	2.95	3.25	1.28	1.48	1.2
	tumor18-copy1-control gene	15.59	15.78	15.57
	tumor18-copy2-control gene	15.85	16.09	15.84
	tumor18-copy3-control gene	15.47	15.51	15.5
	tumor19-copy1-PD-L1	19.09	18.54	18.99	3.2	3	3.34	1.24	1.43	1.12
	tumor19-copy2-PD-L1	19.56	18.97	18.4	3.47	3.14	3.22	1.03	1.29	1.23
	tumor19-copy3-PD-L1	18.96	18.96	19.05	3.22	3.2	3.43	1.22	1.25	1.06
	tumor19-copy1-control gene	15.89	15.54	15.65
	tumor19-copy2-control gene	16.09	15.83	15.18
	tumor19-copy3-control gene	15.74	15.76	15.62
	tumor20-copy1-PD-L1	18.6	19.08	18.43	3.2	3.46	2.99	1.24	1.04	1.43
	tumor20-copy2-PD-L1	19.03	18.14	18.87	3.28	3.18	3.18	1.18	1.26	1.26
	tumor20-copy3-PD-L1	18.8	19.02	18.73	3.16	3.42	3.35	1.28	1.07	1.12
	tumor20-copy1-control gene	15.4	15.63	15.44
	tumor20-copy2-control gene	15.76	14.96	15.68
	tumor20-copy3-control gene	15.64	15.6	15.37
	sample	Ct			Δct			2-ΔΔct			2-ΔΔctmean	2-ΔΔctSD	relativemean	relativeSD
	adjacent 1-copy1-PD-L1	18.82	18.81	18.8	3.16	2.98	3.03	1	1.13	1.09	1.078	0.081	1.073	0.081
	adjacent 1-copy2-PD-L1	18.65	18.72	18.68	3.15	3.24	3.07	1.01	0.94	1.07
	adjacent 1-copy3-PD-L1	18.47	18.63	18.49	2.95	2.99	2.91	1.15	1.12	1.19
	adjacent 1-copy1-control gene	15.66	15.83	15.77
	adjacent 1-copy2-control gene	15.5	15.48	15.61
	adjacent 1-copy3-control gene	15.52	15.64	15.58
	adjacent 2-copy1-PD-L1	18.53	19	18.3	2.97	2.85	3.01	1.14	1.24	1.11
	adjacent 2-copy2-PD-L1	18.71	18.55	18.14	3.1	3.17	3.17	1.04	0.99	0.99
	adjacent 2-copy3-PD-L1	18.75	19.14	18.95	3.01	3.05	3.14	1.11	1.07	1.01
	adjacent 2-copy1-control gene	15.56	16.15	15.3
	adjacent 2-copy2-control gene	15.62	15.38	14.96
	adjacent 2-copy3-control gene	15.74	16.08	15.8
	adjacent 3-copy1-PD-L1	18.85	18.26	18.48	3.09	2.94	3.09	1.05	1.16	1.05
	adjacent 3-copy2-PD-L1	18.52	18.33	18.11	3.11	2.92	2.9	1.04	1.17	1.2
	adjacent 3-copy3-PD-L1	19.13	18.63	18.98	3.2	3.15	3.07	0.97	1.01	1.06
	adjacent 3-copy1-control gene	15.76	15.32	15.4
	adjacent 3-copy2-control gene	15.42	15.41	15.22
	adjacent 3-copy3-control gene	15.93	15.48	15.91
	adjacent 4-copy1-PD-L1	18.67	18.85	18.48	3.17	3.09	2.99	0.99	1.05	1.13
	adjacent 4-copy2-PD-L1	18.43	18.7	18.31	2.96	3.19	3.15	1.14	0.97	1.01
	adjacent 4-copy3-PD-L1	18.29	18.23	18.54	3	3.05	2.87	1.11	1.08	1.22
	adjacent 4-copy1-control gene	15.5	15.76	15.49
	adjacent 4-copy2-control gene	15.46	15.51	15.17
	adjacent 4-copy3-control gene	15.29	15.18	15.68
	adjacent 5-copy1-PD-L1	18.98	18.7	18.53	3.06	2.95	3.1	1.07	1.15	1.04
	adjacent 5-copy2-PD-L1	19.08	19.12	18.28	3.08	3.26	2.9	1.06	0.93	1.19
	adjacent 5-copy3-PD-L1	18.12	18.74	18.85	2.94	3.07	3.1	1.17	1.06	1.04
	adjacent 5-copy1-control gene	15.92	15.75	15.43
	adjacent 5-copy2-control gene	16.01	15.86	15.38
	adjacent 5-copy3-control gene	15.19	15.67	15.75
	adjacent 6-copy1-PD-L1	18.67	18.83	18.79	3.15	3.22	2.91	1	0.96	1.19
	adjacent 6-copy2-PD-L1	18.52	18.42	18.61	3.13	2.97	2.95	1.02	1.14	1.15
	adjacent 6-copy3-PD-L1	18.91	18.55	18.49	2.97	3.12	3.04	1.14	1.03	1.09
	adjacent 6-copy1-control gene	15.52	15.61	15.88
	adjacent 6-copy2-control gene	15.39	15.45	15.66
	adjacent 6-copy3-control gene	15.93	15.43	15.45
	adjacent 7-copy1-PD-L1	18.43	18.52	18.92	2.9	2.97	3.12	1.19	1.14	1.02
	adjacent 7-copy2-PD-L1	18.35	18.93	18.88	2.97	3.15	3.19	1.14	1.01	0.98
	adjacent 7-copy3-PD-L1	18.55	18.22	18.71	2.93	3.09	3.15	1.17	1.05	1.01
	adjacent 7-copy1-control gene	15.53	15.55	15.8
	adjacent 7-copy2-control gene	15.37	15.79	15.69
	adjacent 7-copy3-control gene	15.62	15.13	15.57
	adjacent 8-copy1-PD-L1	18.54	18.57	18.48	3.09	3.01	3.01	1.04	1.11	1.1
	adjacent 8-copy2-PD-L1	18.49	18.78	18.44	2.9	3.28	2.98	1.19	0.92	1.13
	adjacent 8-copy3-PD-L1	18.62	18.52	18.65	2.98	3.14	3.06	1.13	1.01	1.07
	adjacent 8-copy1-control gene	15.44	15.56	15.47
	adjacent 8-copy2-control gene	15.59	15.5	15.46
	adjacent 8-copy3-control gene	15.63	15.38	15.6
	adjacent 9-copy1-PD-L1	18.92	18.32	18.74	3.19	2.93	2.98	0.98	1.17	1.13
	adjacent 9-copy2-PD-L1	18.51	18.51	18.54	3.04	3.16	2.97	1.09	1	1.14
	adjacent 9-copy3-PD-L1	18.59	18.91	18.86	3.04	3.22	2.94	1.08	0.96	1.16
	adjacent 9-copy1-control gene	15.74	15.38	15.76
	adjacent 9-copy2-control gene	15.47	15.36	15.58
	adjacent 9-copy3-control gene	15.54	15.69	15.92
	adjacent 10-copy1-PD-L1	18.25	18.56	18.49	2.97	3.01	2.91	1.14	1.11	1.18
	adjacent 10-copy2-PD-L1	18.95	18.94	19.26	3.23	3.06	3.23	0.95	1.07	0.95
	adjacent 10-copy3-PD-L1	18.56	18.98	18.65	3	2.99	3.06	1.12	1.12	1.07
	adjacent 10-copy1-control gene	15.28	15.55	15.58
	adjacent 10-copy2-control gene	15.72	15.87	16.02
	adjacent 10-copy3-control gene	15.56	16	15.6
	adjacent 11-copy1-PD-L1	18.94	18.71	18.56	3.08	3.03	3.07	1.06	1.09	1.06
	adjacent 11-copy2-PD-L1	18.4	18.44	18.67	3.04	2.92	3.14	1.08	1.18	1.01
	adjacent 11-copy3-PD-L1	18.76	18.76	18.44	3.28	2.97	2.94	0.92	1.14	1.16
	adjacent 11-copy1-control gene	15.86	15.68	15.49
	adjacent 11-copy2-control gene	15.36	15.52	15.53
	adjacent 11-copy3-control gene	15.48	15.79	15.51
	adjacent 12-copy1-PD-L1	18.53	18.61	18.48	2.87	2.97	3.1	1.22	1.14	1.04
	adjacent 12-copy2-PD-L1	18.52	18.51	18.86	3.1	2.95	3.07	1.04	1.15	1.06
	adjacent 12-copy3-PD-L1	18.85	18.54	18.82	3.08	3.08	3.24	1.06	1.06	0.94
	adjacent 12-copy1-control gene	15.66	15.64	15.38
	adjacent 12-copy2-control gene	15.41	15.56	15.79
	adjacent 12-copy3-control gene	15.77	15.47	15.58
	adjacent 13-copy1-PD-L1	18.53	18.54	18.68	3.23	2.97	3.01	0.95	1.13	1.11
	adjacent 13-copy2-PD-L1	18.81	18.76	18.68	3.1	3.23	3.04	1.04	0.95	1.09
	adjacent 13-copy3-PD-L1	18.73	18.67	18.45	2.96	2.98	2.95	1.15	1.13	1.16
	adjacent 13-copy1-control gene	15.29	15.57	15.67
	adjacent 13-copy2-control gene	15.71	15.53	15.64
	adjacent 13-copy3-control gene	15.78	15.69	15.51
	adjacent 14-copy1-PD-L1	18.69	18.58	18.67	3.06	3.03	2.85	1.07	1.09	1.23
	adjacent 14-copy2-PD-L1	18.95	18.77	18.3	3.04	2.96	3.02	1.09	1.15	1.1
	adjacent 14-copy3-PD-L1	18.73	18.96	18.7	3.15	3.17	3.19	1	0.99	0.98
	adjacent 14-copy1-control gene	15.64	15.55	15.81
	adjacent 14-copy2-control gene	15.91	15.81	15.28
	adjacent 14-copy3-control gene	15.58	15.8	15.52
	adjacent 15-copy1-PD-L1	18.37	18.23	18.86	2.98	2.95	3.15	1.13	1.15	1.01
	adjacent 15-copy2-PD-L1	18.96	18.32	18.8	3.02	2.89	3.04	1.1	1.21	1.08
	adjacent 15-copy3-PD-L1	18.97	18.97	18.88	3.05	3.24	3.15	1.08	0.95	1.01
	adjacent 15-copy1-control gene	15.39	15.28	15.71
	adjacent 15-copy2-control gene	15.94	15.43	15.76
	adjacent 15-copy3-control gene	15.93	15.74	15.74
	adjacent 16-copy1-PD-L1	18.9	18.57	18.52	3.2	3.09	2.93	0.97	1.05	1.17
	adjacent 16-copy2-PD-L1	18.79	18.68	18.53	2.98	3	3.23	1.13	1.11	0.95
	adjacent 16-copy3-PD-L1	18.72	18.68	18.21	2.92	3.05	3.07	1.18	1.07	1.07
	adjacent 16-copy1-control gene	15.7	15.49	15.59
	adjacent 16-copy2-control gene	15.81	15.68	15.3
	adjacent 16-copy3-control gene	15.8	15.63	15.15
	adjacent 17-copy1-PD-L1	18.47	18.72	18.7	3.05	3.06	3.21	1.07	1.07	0.96
	adjacent 17-copy2-PD-L1	18.53	18.14	18.53	3.09	3.06	2.94	1.04	1.07	1.16
	adjacent 17-copy3-PD-L1	18.09	18.21	18.9	2.86	3.04	3.15	1.23	1.09	1
	adjacent 17-copy1-control gene	15.42	15.66	15.48
	adjacent 17-copy2-control gene	15.43	15.08	15.6
	adjacent 17-copy3-control gene	15.24	15.17	15.75
	adjacent 18-copy1-PD-L1	19.11	18.52	18.86	3.11	3.1	3.07	1.04	1.04	1.06
	adjacent 18-copy2-PD-L1	18.59	18.5	18.76	2.91	3.04	3.18	1.18	1.08	0.98
	adjacent 18-copy3-PD-L1	18.28	18.89	18.44	2.93	3.2	2.92	1.17	0.97	1.18
	adjacent 18-copy1-control gene	16.01	15.42	15.79
	adjacent 18-copy2-control gene	15.68	15.45	15.58
	adjacent 18-copy3-control gene	15.35	15.7	15.52
	adjacent 19-copy1-PD-L1	18.99	18.46	18.61	3.27	2.97	3	0.92	1.14	1.11
	adjacent 19-copy2-PD-L1	18.76	18.69	18.32	3	2.91	3.01	1.11	1.18	1.11
	adjacent 19-copy3-PD-L1	18.75	18.48	18.96	3.01	3.11	3.17	1.1	1.03	0.99
	adjacent 19-copy1-control gene	15.72	15.49	15.61
	adjacent 19-copy2-control gene	15.75	15.78	15.32
	adjacent 19-copy3-control gene	15.74	15.37	15.79
	adjacent 20-copy1-PD-L1	18.85	18.58	18.73	2.95	3	2.91	1.16	1.11	1.19
	adjacent 20-copy2-PD-L1	18.78	18.5	18.86	3.16	3.01	3.05	1	1.1	1.07
	adjacent 20-copy3-PD-L1	19.26	18.7	18.52	3.17	3.22	2.99	0.99	0.96	1.12
	adjacent 20-copy1-control gene	15.9	15.58	15.83
	adjacent 20-copy2-control gene	15.62	15.49	15.8
	adjacent 20-copy3-control gene	16.08	15.48	15.54

## Sheet: Fig S2D
		Adjust	tumor
	test1	0.82433	1.92393
	test2	0.926249	1.89593
	test3	1.15696	2.14486
	mean	0.96918	1.98824
	SD	0.17042	0.13636

## Sheet: Fig S2E
		NC	OE	OE+sh
	test1	1.01461	1.83735	1.17662
	test2	1.07977	1.69009	1.07758
	test3	0.979247	1.76717	1.14816
	mean	1.02454	1.76487	1.13412
	SD	0.05099	0.07366	0.05099
