# Supplementary material for: LncRNA KCNQ1OT1 Secreted by Tumor Cell-Derived Exosomes Mediates Immune Escape in Colorectal Cancer by Regulating PD-L1 Ubiquitination via MiR-30a-5p/USP22
Source: Front Cell Dev Biol. 2021 Jul 19;9:653808. doi: 10.3389/fcell.2021.653808 (PMC8326752; doi:10.3389/fcell.2021.653808)
Supplement: Supplementary file 13 [file Data_Sheet_12.XLSX]

## Sheet: Fig S3A
	样本名称	Ct			Δct			2-ΔΔct			2-Δδctmean	2-ΔΔctSD	relative mean	relative SD
	NC-cell1-miR-30a-5p	18.8	19.09	18.57	3.09	3.05	2.91	0.86	0.88	0.97	0.895	0.04	1.061	0.048
	NC-cell2-miR-30a-5p	18.93	18.85	18.49	2.95	3.08	2.99	0.94	0.86	0.92
	NC-cell3-miR-30a-5p	18.43	18.54	18.38	3.08	3.03	3.08	0.86	0.9	0.86
	NC-cell1-control gene	15.71	16.04	15.65
	NC-cell2-control gene	15.97	15.77	15.51
	NC-cell3-control gene	15.35	15.52	15.31
	组2-cell1-miR-30a-5p	20.58	19.64	20	4.78	4.22	4.38	0.26	0.39	0.35	0.355	0.047	0.421	0.056
	组2-cell2-miR-30a-5p	19.46	19.93	20.26	4.22	4.48	4.27	0.39	0.33	0.38
	组2-cell3-miR-30a-5p	20.11	19.21	19.8	4.58	4.2	4.21	0.3	0.4	0.39
	组2-cell1-control gene	15.8	15.42	15.62
	组2-cell2-control gene	15.24	15.45	15.99
	组2-cell3-control gene	15.53	15.02	15.59

## Sheet: Fig S3B
	sample	Ct			Δct			2-ΔΔct			2-Δδctmean	2-ΔΔctSD	relative mean	relative SD
	NC-cell1-USP22	18.61	18.45	19.13	3.23	2.86	3.2	0.86	1.11	0.87	0.98	0.096	1.064	0.104
	NC-cell2-USP22	18.64	18.43	18.44	3.08	3.13	3.14	0.95	0.92	0.91
	NC-cell3-USP22	17.84	18.89	18.94	2.88	2.92	2.95	1.09	1.06	1.04
	NC-cell1-control gene	15.38	15.59	15.92
	NC-cell2-control gene	15.57	15.3	15.3
	NC-cell3-control gene	14.96	15.97	15.99
	mimics-cell1-USP22	20.29	20.22	20.59	4.58	4.33	4.91	0.34	0.4	0.27	0.345	0.096	0.375	0.104
	mimics-cell2-USP22	19.98	20.16	19.74	4.52	4.77	3.9	0.35	0.3	0.54
	mimics-cell3-USP22	20.28	20.33	20.97	4.65	4.33	5.34	0.32	0.4	0.2
	mimics-cell1-control gene	15.71	15.88	15.67
	mimics-cell2-control gene	15.46	15.39	15.84
	mimics-cell3-control gene	15.63	16	15.63
