# Supplementary material for: LncRNA KCNQ1OT1 Secreted by Tumor Cell-Derived Exosomes Mediates Immune Escape in Colorectal Cancer by Regulating PD-L1 Ubiquitination via MiR-30a-5p/USP22
Source: Front Cell Dev Biol. 2021 Jul 19;9:653808. doi: 10.3389/fcell.2021.653808 (PMC8326752; doi:10.3389/fcell.2021.653808)
Supplement: Supplementary file 14 [file Data_Sheet_13.XLSX]

## Sheet: Sheet1
SERIES
title	Study on the effect of exosomes on the differential expression of tumor miRNA
overall design	In this study, we used exosomes to process the expression of differentially expressed miRNAs in animal tumor samples
contributor
contributor
SAMPLES
# The corresponding example matrix table is included in the next worksheet.
Sample name	title	raw data file	source name	characteristics: Tissue	characteristics: Sex	molecule	platform
Normal1	Control	matrix.xlsx	tumor	Colorectal cancer	Female	total RNA	GPL18058
Normal2	Control	matrix.xlsx	tumor	Colorectal cancer	Female	total RNA	GPL18058
Normal3	Control	matrix.xlsx	tumor	Colorectal cancer	Female	total RNA	GPL18058
Exo1	Exo treatment	matrix.xlsx	tumor	Colorectal cancer	Female	total RNA	GPL18058
Exo2	Exo treatment	matrix.xlsx	tumor	Colorectal cancer	Female	total RNA	GPL18058
Exo3	Exo treatment	matrix.xlsx	tumor	Colorectal cancer	Female	total RNA	GPL18058
PROTOCOLS
extract protocol	On average, 50 7 um-thick cryostat sections were prepared for the extraction of total RNA from tumor cell-rich areas, which were identified by a surgical pathologist (YY) using every 10th section stained by May-Giemsa. Careful attention was paid to the mi
label protocol	Five mg of total RNA was reverse-transcribed using oligo-dT primers (Invitrogen) and SuperScript II reverse transcriptase (Invitrogen) in the presence of 100 mCi of [33P]dCTP (Amersham Bioscience, Piscataway, NJ) according to the instructions for the Gene
hyb protocol	The GeneFilters were prehybridized for 2 h at 51C with 0.5 mg/ml of poly-dA (Invitrogen) and 0.5 mg/ml Cot-1 DNA (Invitrogen) in 10 ml of AlkPhos DIRECT hybridization buffer (Amersham Bioscience) and then hybridized for 17 h at 51C with the denatured radi
scan protocol	The arrays were then exposed for 2 hours to an Imaging Plate and scanned at 25-mm resolution with a BAS5000 phosphoimager (Fuji Photo Film), images of the hybridized arrays were processed with L Process (Fuji Photo Film) and signal intensities quantified
data processing	The raw data were re-scaled to account for the differences in individual hybridization intensities. We employed a rank-invariant scaling method to select genes (Tseng et al., 2001), which were then used for fitting of a non-linear normalization curve. A
value definition	Normalized signal intensity

## Sheet: Sheet2
ID	Name	Normal 1	Normal 2	Normal 3	Exo 1	Exo 2	Exo 3
1100	spike_control_v2_1	7.39724	1.99425	4.79012	2.79167	2.37291	5.65
4700	hsa-miR-140-5p	0.19171	0.141898	0.280423	0.452652	0.35436	0.396296
9938	hsa-let-7i-5p	1.29243	2.2381	3.01326	1.82189	2.63519	1.23763
10919	hsa-miR-103a-3p	2.63558	2.97603	3.93122	5.80871	4.17996	4.44259
10923	hsa-miR-107	0.279793	1.26558	2.29982	3.19129	0.910946	2.35
10928	hsa-miR-125a-5p	17.4836	7.53595	6.6649	9.58712	5.33952	6.47778
10936	hsa-miR-130b-3p	0.678756	0.728667	0.973545	1.40909	0.493506	0.97963
10947	hsa-miR-142-3p	3.59758	1.5187	3.50794	0.289773	0.226345	0.0722222
10967	hsa-miR-16-5p	6.19344	6.07287	9.58025	10.875	4.27829	12.9463
10972	hsa-miR-181b-5p	0.405872	0.391179	0.823633	2.8125	0.729128	1.47778
10975	hsa-miR-182-5p	2.10708	0.918504	1.00705	0.367424	0.170686	0.0481481
10977	hsa-miR-183-5p	2.84801	2.59827	2.82363	0.145833	0.189239	0.301852
10985	hsa-miR-191-5p	2.82038	1.29243	2.22928	8.20644	8.94805	5.38889
10986	hsa-miR-193a-3p	1.38169	0.594439	1.02646	3.63068	3.51763	3.35556
10988	hsa-miR-194-5p	1.78584	5.14861	6.28571	0.223485	0.038961	0.0777778
10997	hsa-miR-19a-3p	4.74242	2.3525	5.02222	13.7737	16.2454	27.6243
10998	hsa-miR-19b-3p	9.29016	15.465	20.1764	7.99811	2.46753	6.47037
11007	hsa-miR-206	0.074266	0.882071	0.31746	0.195076	0.0927644	0.177778
11013	hsa-miR-181a-3p	0.0569948	0.0805369	0.0670194	0.539773	0.141002	0.114815
11014	hsa-miR-214-3p	0.331606	0.228188	0.141093	5.13258	4.84601	1.76852
11020	hsa-miR-22-3p	24.3834	5.99616	12.5185	33.661	23.8293	22.0889
11022	hsa-miR-221-3p	2.54059	1.63375	2.31041	19.0568	5.26531	14.6611
11023	hsa-miR-222-3p	7.26425	3.70662	5.7231	25.125	4.60297	18.8204
11037	hsa-miR-299-3p	0.286701	0.19559	0.513228	0.477273	0.012987	0.201852
11040	hsa-miR-29b-3p	10.0829	13.3787	20.321	31.1742	8.59369	28.4074
11041	hsa-miR-29c-3p	2.68912	1.97891	2.97354	3.42614	0.788497	2.70741
11045	hsa-miR-302c-5p	0.272884	0.707574	0.5097	0.700758	0.0871985	0.538889
11052	hsa-miR-31-5p	18.2522	9.53404	14.0176	16.5473	14.2505	11.4481
11053	hsa-miR-32-5p	3.8601	3.63567	6.95591	0.545455	0.623377	1.98889
11063	has-miR-330-3p	5.46978	6.52157	4.43739	0.160985	0.139147	0.0555556
11078	hsa-miR-365a-3p/hsa-miR-365b-3p	0.588946	0.540748	0.984127	2.55871	1.12059	2.2037
11149	has-miR-515-5p	6.36788	2.75168	5.43915	1.60795	1.59555	0.914815
11151	hsa-miR-516b-5p	0.264249	0.558006	0.654321	0.433712	0.306122	0.385185
11164	hsa-miR-519e-3p	1.54059	1.25216	0.987654	0.570076	0.478664	0.388889
11182	hsa-miR-98	1.23661	1.61649	2.53439	6.5625	1.42301	4.95741
11184	hsa-miR-99b-5p	4.00864	2.33174	3.25573	1.15341	0.244898	0.635185
11260	hsa-miR-151a-5p	1.15199	0.333653	0.804233	0.356061	0.397032	0.137037
11278	RNU6-1	1.01209	0.96069	0.955908	2.24621	1.87941	2.31667
11279	RNU6-1_RNU6-2	11.3057	7.98082	12.0265	12.5587	14.3061	15.4778
13132	hsa-miR-519e-5p	0.549223	0.786194	0.567901	0.721591	0.152134	0.240741
13137	hsa-miR-518e-5p/hsa-miR-519a-5p/hsa-miR-519b-5p/hsa-miR-519c-5p/hsa-miR-522-5p/hsa-miR-523-5p	0.0829016	0.138063	0.24515	1.44508	0.257885	1.36852
13138	Hy3	0.219344	0.126558	0.204586	0.488636	1.74397	1.40185
13143	hsa-miR-301a-3p	1.90674	0.832215	1.98413	4.37689	4.7384	9.46852
13186	spike_control_v2_2	1.03627	0.824545	0.982363	0.907197	0.447124	1.35926
13367	spike_control_v2_3	0.504318	0.184084	0.320988	0.297348	0.339518	0.383333
13371	spike_control_v2_4	2.52332	1.47267	4.87831	4.55114	2.8757	6.86296
13388	spike_control_v2_5	0.0656304	0.11697	0.410935	0.348485	0.0500928	0.525926
13393	spike_control_v2_7	3.02591	1.71429	5.20106	1.47348	1.81076	5.87963
13421	spike_control_v2_9	21.1364	10.2876	19.1623	14.9015	26.9276	32.2296
13485	hsa-miR-10a-5p	0.57513	0.278044	0.504409	0.630682	0.706865	0.246296
13784	has-miR-547	0.0500864	0.122723	0.0529101	2.12879	1.26716	1.12329
14272	hsa-miR-542-3p	0.26943	1.73921	0.66843	2.16856	1.67347	1.95
14301	hsa-miR-361-5p	2.13472	1.2464	2.2716	2.08902	2.50464	1.22593
14328	hsa-miR-124-3p	0.112263	0.0728667	0.0687831	0.0568182	0.226345	0.0814815
17280	hsa-miR-15b-5p	3.70294	3.91946	6.32981	9.04924	5.89425	9.57407
17312	has-miR-592	1.04663	0.293384	0.405644	6.18333	9.10946	10.0852
17327	hsa-miR-630	0.445596	0.331735	0.345679	0.179924	0.723562	0.177778
17358	ebv-miR-BART16	0.0967185	0.120805	0.0793651	0.160985	0.25603	0.174074
17463	hsa-miR-151a-3p	0.739206	0.452541	0.315697	0.19697	0.0371058	0.0388889
17492	sv40-miR-S1-5p	1.06045	0.981783	1.35097	0.570076	0.504638	0.351852
17498	hsa-miR-601	0.0345423	0.11697	0.118166	0.0284091	0.159555	0.0833333
17506	hsa-miR-24-3p	16.1295	11.0086	18.3668	22.7083	13.0204	16.9667
17567	kshv-miR-K12-1	0.0466321	0.293384	0.405644	0.0833333	0.109462	0.0851852
17608	hsa-miR-425-5p	1.01036	0.753595	0.84127	1.49432	0.987013	1.08333
17624	hsa-miR-532-5p	0.528497	0.348993	0.633157	0.820076	0.554731	0.566667
17668	has-miR-552	1.34542	0.609779	0.915344	8.79356	6.61224	9.21296
17752	hsa-let-7f-5p	0.0725389	2.11122	2.74603	1.73106	0.100186	2.05
17810	hsa-miR-29b-1-5p	0.124352	0.199425	0.155203	0.160985	0.189239	0.12037
17854	hsa-miR-106b-3p	0.329879	0.251198	0.253968	0.397727	0.341373	0.433333
17863	hsa-miR-934	0.518135	0.563758	0.527337	0.399621	0.820037	0.409259
17875	hsa-miR-500a-5p	0.632124	0.416107	0.68254	0.119318	0.0500928	0.0407407
17893	hsa-miR-362-3p	1.35579	1.00288	1.28042	0.268939	0.0816327	0.342593
17898	hsa-miR-99b-3p	0.338515	0.410355	0.659612	0.153409	0.0871985	0.0833333
17918	hsa-miR-222-5p	0.119171	0.0805369	0.0617284	0.00189394	0.263451	0.272222
17935	has-miR-101-5p	0.172712	0.360499	0.250441	4.27273	3.39518	5.22222
17953	hsa-miR-183-3p	0.920553	1.11026	0.954145	0.712121	1.31911	0.566667
17961	hsa-miR-629-5p	0.00690846	0.084372	0.0864198	0.0094697	0.0686456	0.037037
18739	hsa-miR-186-5p	0.654577	0.485139	0.664903	4.80682	2.39147	4.3463
19007	SNORD3@	25.5475	4.37009	12.1287	2.26705	5.43043	2.10741
19008	SNORD2	26.3385	12.7191	27.9189	17.9394	14.1596	16.4963
19582	hsa-miR-106b-5p	6.36788	2.75168	5.43915	4.60795	1.59555	4.91481
19585	hsa-miR-148b-3p	1.34542	0.609779	0.915344	1.79356	1.61224	1.21296
19588	hsa-miR-17-3p	1.70121	0.972196	2.05644	0.257576	0.0241187	0.231481
19596	hsa-miR-30d-5p	2.74611	1.1582	2.1746	2.95265	1.23191	1.99815
19603	SNORD13	5.2038	4.02301	7.09877	2.56818	1.85158	2.82778
19605	SNORD6	41.0121	15.768	38.1217	5.34659	0.923933	3.30741
19606	SNORD12	0.0207254	0.772771	0.555556	0.352273	0.0927644	0.222222
24127	spike_control_v2_11	5.11917	1.34228	1.81129	1.47538	4.50649	2.76111
24136	spike_control_v2_12	5.16062	1.01822	2.84127	2.07008	4.93878	3.46111
24163	spike_control_v2_13	1.88601	0.778523	1.56261	0.973485	0.729128	2.00926
24199	spike_control_v2_14	4.34197	1.31544	4.1164	1.63068	2.34508	4.44259
24217	spike_control_v2_15	5.40415	2.27229	7.17989	3.90341	4.23191	8.97593
24226	spike_control_v2_16	0.044905	0.105465	0.222222	0.223485	0.0315399	0.344444
25557	spike_control_v2_17	11.8877	2.96836	9.45855	7.23295	13.0853	9.80556
25593	spike_control_v2_18	2.46978	0.753595	1.85891	2.69508	2.83117	3.07222
25611	spike_control_v2_19	21.8653	3.85427	13.0123	9.41098	24.3247	15.863
25728	spike_control_v2_20	29.5613	8.99329	25.8413	21.5038	35.2319	33.1981
26160	spike_control_v2_21	5.02936	1.42665	2.3545	3.33333	4.41373	3.43519
27291	spike_control_v2_22	4.09154	1.08533	2.6843	1.88258	2.49722	3.50185
27318	spike_control_v2_23	48.6459	15.0872	49.4621	51.4223	57.2263	57.8241
27350	spike_control_v2_24	11.8774	3.1582	7.01235	2.45076	10.7254	8.43704
27533	hsa-miR-320a	0.918826	0.433365	0.578483	0.0511364	0.0482375	0.00185185
27537	ebv-miR-BART13	0.428325	0.678811	0.59612	0.539773	0.432282	0.437037
27544	hsa-miR-363-5p	0.150259	1.83701	1.34921	0.719697	0.304267	0.694444
27565	hsa-miR-423-5p	1.01554	1.20422	1.68254	0.689394	0.471243	0.601852
27672	hsa-miR-615-3p	0.656304	0.228188	0.204586	0.113636	0.599258	0.116667
27676	spike_control_v2_25	3.74093	1.75072	6.16402	5.71212	4.83673	7.78148
27720	hsa-miR-15a-5p	3.61658	3.02013	5.48501	4.04545	3.06122	5.2037
27740	hsa-miR-574-5p	0.566494	0.559923	0.432099	0.861742	1.07792	0.907407
27821	spike_control_v2_26	0.00518135	0.519655	1.61376	2.10417	0.115028	2.38519
27833	spike_control_v2_27	6.10017	1.24257	4.1164	3.43561	2.11317	5.70741
27953	spike_control_v2_28	0.735751	0.855225	3.02822	2.92424	0.269017	3.73889
27961	hsa-miR-891a	0.637306	0.882071	0.654321	0.674242	0.903525	0.7
27968	spike_control_v2_29	3.7582	1.03931	3.14638	1.80303	3.03525	3.7037
28047	hsa-miR-890	0.0569948	0.232023	0.238095	0.164773	0.0927644	0.127778
28098	spike_control_v2_31	6.19516	0.976031	3.70194	3.7803	8.30241	5.05
28191	hsa-miR-30e-5p	5.02591	2.31064	5.07407	2.76894	1.50835	2.17963
28302	hsa-miRPlus-A1015	1.83765	16.209	20.8078	5.64583	2.66419	7.64074
28393	spike_control_v2_32	11.6131	2.08821	7.56614	5.61932	12.4991	7.82037
28444	spike_control_v2_33	9.39551	2.60978	8.17813	6.41288	6.1744	9.57963
28488	spike_control_v2_34	0.0846287	1.16012	4.16578	3.44886	0.153989	5.01481
28568	spike_control_v2_35	0.207254	0.0882071	0.104056	0.0625	0.244898	0.222222
28581	spike_control_v2_36	13.2245	2.77085	9.14991	4.79356	5.46753	10.4056
28684	spike_control_v2_37	1.48014	0.373921	1.24162	0.982955	1.46197	1.37778
28929	spike_control_v2_39	1.6943	1.94056	4.31217	1.27652	1.16883	5.03333
28966	hsa-miR-574-3p	0.170984	0.469799	0.100529	0.0757576	0.113173	0.087037
29001	spike_control_v2_40	0.739206	0.189837	0.541446	0.38447	0.784787	0.661111
29056	spike_control_v2_41	0.740933	1.70662	4.96649	3.69697	0.868275	6.25926
29138	spike_control_v2_42	9.24352	1.91946	5.06878	5.11932	10.5492	6.94259
29146	spike_control_v2_43	0.177893	1.37488	4.43739	2.85606	0.135436	4.42037
29490	hsa-miR-7-5p	6.37478	7.74113	12.5256	0.909091	0.178108	1.97778
29544	spike_control_v2_44	1.51295	0.61745	1.46737	1.23106	1.07978	1.69074
29564	spike_control_v2_45	3.97755	1.04314	3.24691	2.04167	1.83117	4.33704
29575	hsa-miR-32-3p	1.3886	0.745925	0.998236	0.8125	1.65306	0.85
29736	hsa-miR-656	0.189983	0.0958773	0.118166	0.0587121	0.0575139	0.0462963
29837	spike_control_v2_46	0.530225	0.178332	0.356261	0.36553	0.640074	0.614815
29852	hsa-miR-9-3p	0.138169	0.425695	0.287478	1.73864	1.3321	1.38333
29872	hsa-miR-340-5p	0.393782	1.03547	0.82716	1.50379	0.71243	2.09815
30033	hsa-miR-877-5p	0.267703	0.33557	0.268078	0.215909	0.096475	0.248148
30147	spike_control_v2_47	5.02073	1.4861	6.67196	3.97727	3.39889	6.89259
30207	spike_control_v2_48	20.7841	3.20422	14.097	5.26705	18.4583	14.0444
30293	spike_control_v2_49	4.2677	0.974113	4.21517	0.882576	2.96104	3.98519
30687	hsa-miR-93-5p	4.76857	2.04602	3.7619	2.70455	1.9295	3.53333
30747	spike_control_v2_50	14.0311	2.92809	9.9806	5.56061	16.7106	10.3926
30756	spike_control_v2_51	29.9983	9.42857	20.2046	14.3049	29.0371	26.687
30787	hsa-miR-125b-5p	0.0569948	0.830297	1.71429	60.8636	37.1614	38.6407
31026	hsa-miR-101-3p	4.46632	1.79866	3.49735	7.02462	6.68831	5.21111
31076	hsa-miR-559	0.858377	0.393097	0.604938	0.420455	0.254174	0.353704
31867	hsa-miR-145-3p	0.474957	0.360499	0.366843	0.310606	0.380334	0.177778
32812	spike_control_v2_52	8.59585	2.0652	5.91887	6.11932	3.24861	8.24259
33902	hsa-miR-128	0.0949914	0.145733	0.176367	0.140152	0.133581	0.140741
42442	hsa-miR-498	1.78238	1.28667	1.1358	0.778409	1.5603	0.511111
42446	hsa-miR-576-5p	0.265976	0.174497	0.165785	0.0852273	0.602968	0.116667
42466	ebv-miR-BART18-3p	0.576857	0.487057	0.312169	0.160985	0.747681	0.0574074
42476	hsa-miR-374b-3p	0.499136	0.42186	0.499118	0.212121	0.658627	0.112963
42490	hsa-miR-505-5p	0.174439	0.485139	0.343915	0.38447	0.393321	0.212963
42502	hsa-miR-204-3p	0.500864	0.759348	0.768959	1.15909	0.630798	0.609259
42516	kshv-miR-K12-12*	4.36615	3.44966	4.49383	3.27841	1.52134	3.06481
42522	ebv-miR-BART19-3p	0.38342	0.776606	0.380952	1.50379	0.688312	0.435185
42530	hsa-let-7a-2-3p	0.778929	1.09492	0.779541	0.420455	0.690167	0.248148
42532	hsa-miR-22-5p	1.08981	0.85906	0.705467	0.439394	0.690167	0.618519
42538	hsa-miR-196a-3p	1.14335	1.13135	1.73721	0.200758	0.19666	0.237037
42542	hsa-miR-589-5p	1.98791	3.1697	2.5873	1.18561	1.05566	1.54444
42551	hsa-miR-122-3p	2.5475	0.694151	0.823633	1.24053	1.27829	1.1963
42567	has-590	2.43553	1.99942	3.12411	6.28598	7.34508	8.19444
42571	hsa-miR-129-1-3p	0.0345423	0.337488	0.273369	4.35038	4.39518	2.51667
42581	hsa-miR-513a-5p	0.452504	0.573346	0.269841	0.876894	0.927644	0.409259
42615	has-miR-135b	0.682211	1.10067	0.472663	2.51326	4.64564	1.97778
42620	hsa-miR-188-5p	0.0759931	0.333653	0.555556	0.123106	0.00742115	0.168519
42630	hsa-miR-140-3p	0.224525	0.161074	0.142857	0.804924	0.842301	0.466667
42638	hsa-miR-23a-5p	0.151986	0.0805369	0.0458554	0.25947	0.166976	0.0925926
42640	hsa-miR-20b-5p	3.3057	2.52924	3.67372	0.460227	0.274583	0.914815
42654	hsa-miR-483-5p	0.0829016	0.314477	0.271605	0.310606	0.0500928	0.172222
42669	hsa-miR-505-3p	0.0552677	0.145733	0.15873	0.729167	0.764378	0.42963
42682	hsa-miR-25-3p	0.682211	1.10067	1.47266	2.51326	0.64564	1.97778
42694	hsa-miR-485-3p	0.148532	0.199425	0.102293	0.327652	1.32096	0.322222
42703	hsa-miR-490-3p	2.43553	5.99942	3.12411	0.285985	0.345083	0.194444
42723	hsa-miR-195-3p	0.0379965	0.105465	0.0511464	0.0397727	0.111317	0.0296296
42730	hsa-miR-423-3p	1.59413	1.31352	1.69665	0.871212	0.513915	0.683333
42738	hsa-miR-340-3p	0.393782	0.473634	0.671958	0.0984848	0.460111	0.0851852
42739	hsa-miR-339-5p	1.81693	0.387344	0.91358	0.168561	0.170686	0.2
42744	hsa-miR-23a-3p	13.1434	6.45062	11.1499	21.233	9.26345	13.7741
42746	hsa-miR-647	0.421416	0.258869	0.171076	0.168561	0.560297	0.25
42749	hsa-miR-659-3p	0.0414508	0.084372	0.146384	0.147727	0.116883	0.598148
42793	hsa-miRPlus-A1072	0.414508	0.345158	0.149912	0.554924	0.920223	0.494444
42795	kshv-miR-K12-3	0.0328152	0.264621	0.167549	0.234848	0.0723562	0.137037
42827	hsa-miR-652-3p	0.131261	0.147651	0.148148	3.99242	2.59184	1.38148
42829	hsa-miR-127-3p	0.212435	0.170662	0.243386	0.323864	0.0890538	0.198148
42837	has-miR-577	13.1434	6.45062	11.1499	21.233	19.2635	13.7741
42848	has-miR-1180	3.27979	6.42378	6.7619	1.28977	1.03896	1.31111
42865	hsa-miR-181a-5p	3.08117	2.11314	3.05115	13.5909	1.79592	4.60741
42873	hsa-miR-944	0.0500864	0.228188	0.382716	0.25947	0.0649351	0.216667
42887	hsa-miR-331-3p	3.13299	1.51103	2.83422	0.467803	0.361781	0.464815
42902	hsa-miR-185-5p	0.52677	0.366251	0.409171	0.464015	0.166976	0.407407
42906	ebv-miR-BHRF1-1	0.561313	0.533078	0.791887	0.746212	0.721707	0.581481
42923	hsa-miR-30c-5p	3.99827	2.03068	3.15697	3.90152	2.67161	2.62593
42929	hsa-miR-25-5p	0.566494	0.901246	0.714286	0.412879	0.532468	0.301852
42932	hsa-miR-920	0.580311	0.435283	0.335097	0.316288	0.821892	0.274074
42950	hsa-miR-24-2-5p	0.2038	0.178332	0.347443	1.40909	0.497217	1.31111
42954	ebv-miR-BART7*	0.234888	0.552253	0.195767	0.168561	0.335807	0.244444
42957	hsa-miR-323a-3p	0.0621762	0.147651	0.114638	0.229167	0.272727	0.451852
42965	hsa-miR-424-5p	0.151986	0.216683	0.100529	3.42803	4.52319	2.78519
45764	hsa-miR-302e	1.83074	1.00096	2.77601	1.74811	1.11503	1.40185
46202	5S_rRNA	8.29706	5.61457	12.0176	11.1894	11.2152	11.4019
46204	SNORD38B	9.00345	6.99712	12.7002	4.16098	2.83859	5.75185
46205	SNORD48	6.11226	3.26366	5.51146	0.257576	0.298701	0.17037
46206	SNORD44	2.6114	4.99329	9.54321	0.221591	0.096475	0.246296
46264	hsa-miR-298	0.224525	0.454458	0.416226	0.535985	0.808905	0.459259
46320	hsa-miR-31-3p	5.05181	3.11409	4.99824	2.29167	1.79963	2.72593
46324	hsa-miR-320b	0.80829	0.52349	0.673721	0.0284091	0.0445269	0.0148148
46336	hsa-miR-1284	1.37306	0.976031	0.742504	2.07008	1.19481	0.733333
46380	hsa-miR-1255a	0.958549	0.61745	0.719577	0.979167	1.71429	0.957407
46438	hsa-let-7g-5p	5.43696	3.59348	3.98942	4.72159	4.25232	3.68333
46479	hsa-miR-1304-5p	0.150259	0.490892	0.534392	0.248106	0.163265	0.185185
46483	hsa-miR-27a-3p	5.37306	9.10451	11.2945	6.05871	1.11503	10.0056
46507	hsa-miR-921	0.0552677	0.325983	0.354497	0.128788	0.0890538	0.0981481
46567	hsa-miR-3176	0.139896	0.107383	0.26455	0.119318	0.0371058	0.037037
46703	hsa-miR-548e	0.110535	0.469799	0.202822	0.193182	0.00742115	0.0481481
46731	hsa-miR-4657	1.46632	5.18313	2.11993	0.469697	1.07607	0.714815
46732	hsa-miR-1264	3.17962	4.70757	5.49735	4.31629	2.56957	3.90741
46737	hsa-miR-1265	1.69775	2.65388	1.46208	0.291667	0.382189	0.481481
46788	hsa-miR-1299	0.447323	0.372004	0.306878	0.405303	0.962894	0.525926
46801	hsa-miR-106a-5p	3.2418	1.80058	4.71958	1.62689	0.849722	2.12963
46810	hsa-miR-1827	1.06908	0.866731	1.96296	13.5966	30.5158	21.8056
46866	hsa-miR-1321	0.51468	0.62512	0.552028	0.335227	0.549165	1.21852
46918	hsa-miR-375	0.554404	1.86961	2.51146	2.05682	0.332096	1.33704
46944	hsa-miR-1297	0.189983	0.533078	0.361552	0.744318	0.231911	0.612963
145633	hsa-let-7d-3p	0.88601	0.755513	0.613757	0.511364	0.343228	0.181481
145638	hsa-miR-29a-5p	0.8981	0.402685	0.821869	2.0303	1.84601	1.79074
145640	has-miR-328	3.51641	4.65868	3.32804	0.0719697	0.0575139	0.246296
145643	hsa-miR-382-5p	0.112263	0.136146	0.135802	0.160985	0.0166976	0.137037
145647	hsa-miR-584-5p	0.590674	0.688399	0.329806	0.30303	0.695733	0.17963
145657	RNU5	2.15717	2.90316	3.42504	1.20644	2.73469	2.75
145659	RNU1	1.57686	2.81304	0.691358	1.3125	2.27829	1.61481
145661	SNORD65	0.35924	0.237776	0.398589	0.323864	0.109462	0.1
145663	SNORD68	28.0829	13.8255	24.0529	28.4886	14.82	18.6611
145666	SNORD110	2.55095	2.8418	2.87125	2.23485	2.19109	1.97963
145670	hsa-miR-18b-5p	0.727116	0.807287	1.68783	0.378788	0.211503	0.512963
145676	hsa-miR-30e-3p	0.989637	0.567593	0.66843	0.407197	0.654917	0.261111
145693	hsa-miR-92a-3p	2.41623	1.89837	2.65256	0.304924	0.0630798	0.287037
145701	hsa-miR-668	1.40069	1.88686	1.22751	1.0928	1.54731	0.92037
145745	hsa-miR-335-3p	3.49396	2.86865	5.85891	5.38447	3.51763	2.70556
145746	hsa-let-7i-3p	0.525043	0.325983	0.530864	0.100379	0.159555	0.190741
145820	hsa-let-7c	0.0863558	1.51294	1.95767	7.97159	2.02041	4.61296
145845	hsa-miR-20a-5p	13.2832	4.67881	10.3316	0.662879	2.90353	1.87778
145846	hsa-let-7e-5p	7.2677	3.48035	5.84303	3.46023	8.19666	3.99444
145852	hsa-miR-210	0.290155	0.274209	0.388007	3.30871	1.41744	1.81481
145859	hsa-miR-33a-5p	3.66321	3.14669	8.95238	8.79545	10.8033	7.63519
145968	hsa-let-7d-5p	1.28843	1.72004	2.31922	3.38068	0.975881	2.7537
145973	hsa-miR-664-3p	0.276339	0.318313	0.257496	0.674242	0.410019	0.327778
145981	hsa-miR-1285-3p	0.0362694	0.387344	0.231041	0.352273	0.107607	0.196296
145995	hsa-miR-196b-3p	0.157168	0.690316	0.301587	0.530303	0.471243	0.612963
146008	hsa-miR-26b-5p	2.48532	1.88686	2.85714	6.79356	2.17811	5.56667
146010	hsa-miR-2116-5p	0.84456	0.64046	0.569665	0.897727	2.55288	1.07407
146049	hsa-miR-28-5p	0.193437	0.2186	0.507937	0.214015	0.0723562	0.162963
146086	hsa-miR-30a-5p	9.5124	12.456	9.46108	1.35795	0.662338	1.9
146098	hsv1-miR-H5-3p	0.198618	0.253116	0.0828924	2.00379	1.49165	1.11667
146111	hsa-miR-767-5p	4.85665	4.30872	7.15697	8.82765	5.61967	6.30741
146112	hsa-miR-30b-5p	3.42142	2.05753	3.32451	2.89205	2.06494	2.81481
146158	hsa-miR-3202	0.775475	0.707574	0.714286	0.956439	0.339518	0.712963
146161	hsa-miR-2115-3p	1.22453	0.876318	0.881834	1.51326	4.10946	1.82037
146165	hsa-miR-1973	0.160622	0.479386	0.514991	0.873106	0.198516	0.172222
146169	mcv-miR-M1-3p	0.196891	0.291467	0.486772	0.0681818	0.19295	0.127778
146179	hsa-miR-2113	0.474957	0.395014	0.271605	0.200758	0.278293	0.261111
147162	hsa-let-7a-5p	0.37133	1.98849	3.92769	4.32008	0.200371	3.63704
147165	hsa-let-7b-5p	6.7513	2.85714	4.47972	16.8712	13.3618	8.07037
147187	has-miR-215	2.93437	1.95206	2.22928	8.51136	6.64935	9.94259
147198	hsa-miR-26a-5p	0.43696	0.370086	0.924162	5.23674	1.8256	2.62593
147199	hsa-miR-27b-3p	5.56304	7.51103	13.7443	4.85038	1.89981	2.49815
147203	hsa-miR-302a-3p	0.797927	0.814957	1.01058	0.854167	2.141	0.355556
147415	hsa-miRPlus-J1011	0.57513	0.494727	0.280423	0.278409	0.606679	0.207407
147506	hsa-miR-21-5p	28.2418	26.2608	59.4056	37.2424	18.2746	42.2389
147588	hsa-miR-4288	2.34197	3.26366	3.34568	23.5284	7.38219	13.8574
147603	hsa-miR-4300	0.105354	0.184084	0.0440917	0.24053	0.103896	0.246296
147611	hsa-miR-4305	0.469775	0.521572	0.43739	0.160985	0.139147	0.0555556
147614	hsa-miR-4299	0.435233	0.667306	0.670194	0.621212	0.690167	0.601852
147616	hsa-miR-4291	0.212435	2.04219	1.23633	1.78598	0.202226	0.987037
147632	hsa-miR-4297	1.8342	0.724832	1.34568	0.299242	1.72542	1.01667
147667	hsa-miR-3182	4.00173	1.38255	1.63845	0.238636	0.270872	0.377778
147701	hsa-miR-491-3p	6.87737	8.27613	8.73369	7.7822	6.23748	8.4
147706	hsa-miR-4255	0.238342	0.385427	0.283951	0.248106	0.352505	0.35
147715	hsa-miR-4251	0.0431779	0.529243	0.398589	1.91477	0.00742115	0.577778
147722	hsa-miR-4306	0.860104	0.999041	1.2963	1.10795	1.32096	0.3
147738	hsv2-miR-H20	0.25734	0.529243	1.35802	1.03598	0.131725	0.546296
147739	hsa-miR-3161	0.231434	0.381592	0.45679	0.113636	0.168831	0.275926
147743	hsa-miR-4275	0.443869	1.63567	0.160494	0.231061	0.42115	0.168519
147767	hsa-miR-4279	0.423143	0.619367	0.675485	0.736742	0.890538	0.783333
147776	hsa-miR-4317	0.989637	0.962608	2.70547	1.77462	0.556586	1.29444
147793	hsa-miR-4252	0.300518	0.308725	0.0652557	0.0397727	0.320965	0.0777778
147806	hsa-miR-3149	0.860104	0.4372	0.343915	0.617424	0.799629	0.831481
147831	kshv-miR-K12-1*	0.352332	0.172579	0.0493827	0.0909091	0.450835	0.0888889
147851	hsa-miR-3201	0.1019	0.139981	0.112875	0.424242	0.248609	0.435185
147885	kshv-miR-K12-5*	2.93437	1.95206	2.22928	2.51136	6.64935	2.94259
147891	hsa-miR-3175	0.583765	5.66635	8.42504	10.0758	0.378479	8.01481
147900	hsv2-miR-H6*	0.340242	0.575264	0.283951	0.335227	0.463822	0.266667
147904	hsa-miR-3148	0.0207254	0.0824545	0.0564374	0.0378788	0.165121	0.0203704
147915	hsa-miR-3174	0.060449	0.285714	0.262787	0.160985	0.0445269	0.174074
147925	hsa-miR-3126-5p	0.274611	0.544583	0.592593	3	1.78664	4.43704
147926	hsa-miR-4329	0.970639	1.23106	0.865961	4.54167	0.627087	4.78519
147930	hsa-miR-3144-3p	0.060449	0.186002	0.114638	0.0833333	0.0612245	0.0925926
147942	hsa-miR-4268	0.310881	0.799616	0.587302	0.50947	0.703154	0.4
147947	hsa-miR-4308	1.54059	0.563758	0.451499	0.640152	1.74954	0.72963
147988	hsa-miR-3135a	0.226252	0.987536	1.41446	0.164773	0.0408163	0.344444
148032	hsa-miR-3685	1.23661	0.916587	0.763668	0.4375	0.821892	0.351852
148038	hsa-miR-3679-3p	0.141623	0.0306807	0.123457	0.185606	0.235622	0.0796296
148049	hsa-miR-3924	0.813472	0.385427	0.483245	0.998106	1.5603	0.638889
148052	hsa-miR-374c-3p	0.279793	0.193672	0.218695	0.092803	0.269017	0.0962963
148059	hsa-miR-493-5p	0.43696	2.23202	0.962963	0.19697	0.0630798	0.148148
148098	hsa-miR-374b-5p	1.60794	0.885906	2.18519	0.662879	0.519481	0.940741
148156	hsa-miR-3686	1.59413	1.36337	1.88007	2.47727	3.0872	3.05185
148215	hsa-miR-3591-3p	1.05527	0.281879	0.153439	0.11553	0.512059	0.244444
148216	hsa-miR-3907	0.402418	0.52349	0.68254	0.340909	0.146568	0.235185
148234	hsa-miR-3667-5p	0.623489	1.10451	1.01235	0.988636	1.15028	0.659259
148241	hsa-miR-3649	0.0535406	0.0920422	0.0582011	0.0378788	0.0482375	0.00555556
148247	hsa-miR-2355-3p	0.841105	0.427613	0.400353	0.357955	1.65121	0.361111
148263	hsa-miR-1273e	0.186528	0.372004	0.171076	0.0776515	0.172542	0.151852
148265	hsa-miR-3935	0.939551	1.0604	0.793651	0.825758	1.18924	0.816667
148278	hsa-miR-138-2-3p	3.30225	7.77373	4.89065	3.39962	1.28571	3.81852
148285	hsa-miR-3941	1.2677	0.548418	0.64903	0.816288	1.26902	1.24444
148288	hsa-miR-550b-3p	0.471503	0.274209	0.241623	0.0151515	0.41744	0.0240741
148335	hsa-miR-3606	0.891192	0.697987	0.643739	0.32197	0.7718	0.287037
148379	hsa-miR-3654	2.85665	7.71812	10.933	1.49621	1.54731	1.44815
148386	hsa-miR-2964a-5p	0.295337	0.61745	0.155203	0.191288	0.575139	0.146296
148402	hsa-miR-3920	0.0846287	0.139981	0.0987654	0.0454545	0.096475	0.0240741
148410	hsa-miR-3676-3p	0.33506	0.571429	0.779541	0.102273	0.0705009	0.0111111
148418	hsa-miR-3607-5p	3.22107	2.63279	4.92416	3.94886	2.9666	3.86667
148420	hsa-miR-3607-3p	15.7876	6.24928	14.4145	10.7784	5.88683	8.67593
148430	hsa-miR-374c-5p	0.362694	0.997124	1.06702	0.660985	0.122449	0.711111
148465	hsa-miR-3611	0.226252	0.366251	0.194004	0.816288	0.829314	0.846296
148481	hsa-miR-3646	0.777202	1.30393	1.19577	0.933712	0.90167	1.35926
148493	hsa-miR-3613-3p	17.7703	5.67785	16.6384	37.7538	26.2931	27.463
148495	hsa-miR-3915	0.57513	0.715244	0.622575	0.674242	0.862709	0.788889
148524	hsa-miR-3914	0.11399	0.264621	0.169312	0.126894	0.0816327	0.114815
148599	hsa-miR-3680-5p	0.892919	0.264621	0.253968	0.00378788	0.471243	0.0185185
148622	hsa-miR-877-3p	0.0207254	0.216683	0.194004	0.329545	0.19295	0.237037
148624	hsa-miR-942	0.184801	0.120805	0.0934744	0.0511364	0.0649351	0.262963
148652	hsa-miR-620	0.343696	0.272291	0.0987654	0.223485	0.231911	0.259259
148668	hsa-miR-378a-3p	0.651123	0.697987	0.643739	0.106061	0.508349	0.381481
148674	hsa-miR-4321	0.490501	0.306807	0.435626	0.539773	0.391466	0.777778
148678	hsa-miR-301a-5p	0.150259	0.233941	0.366843	0.274621	0.166976	0.32037
148682	hsa-miR-483-3p	0.846287	0.943432	1.00176	1.60417	1.71058	1.59444
148684	has-miR-628-3p	0.0207254	0.0824545	0.0564374	3.03788	1.16512	2.02037
168557	hsa-miR-4777-5p	0.692573	0.536913	0.858907	0.676136	0.918367	0.672222
168559	hsa-miR-15a-3p	0.195164	0.222435	0.21164	0.931818	0.853432	1.14815
168583	hsa-miR-539-3p	0.0207254	0.115053	0.0564374	0.0606061	0.00371057	0.0833333
168586	hsa-miR-34a-5p	3.51641	1.65868	3.32804	0.0719697	0.0575139	0.246296
168597	hsa-miR-5699	0.303972	0.224353	0.40388	0.202652	0.833024	0.225926
168598	hsa-miR-5007-3p	0.184801	0.174497	0.0723104	0.263258	0.486085	0.296296
168606	hsa-miR-4633-5p	0.103627	0.341323	0.292769	0.0719697	0.0148423	0.0666667
168614	hsa-miR-5197-5p	0.141623	0.301055	0.151675	0.520833	0.207792	0.196296
168619	hsa-miR-1260b	21.9672	36.5312	23.3086	20.0114	12.9536	12.95
168632	hsa-miR-5188	0.262522	0.245446	0.343915	0.092803	0.116883	0.0814815
168637	hsa-miR-3940-5p	0.265976	3.64142	8.01411	0.871212	0.319109	0.277778
168638	hsa-miR-4530	0.411054	1.2464	0.929453	0.668561	0.179963	0.444444
168639	hsa-miR-4533	0.642487	0.373921	0.407407	1.10227	1.84601	1.26296
168640	hsa-miR-4475	0.564767	0.513902	0.409171	0.935606	0.955473	0.377778
168644	hsa-miR-4775	0.0639033	0.189837	0.261023	0.25947	0.137291	0.17963
168656	hsa-miR-5002-3p	1.09154	2.52541	0.925926	1.22159	1.2115	1.47037
168660	hsa-miR-5000-5p	0.200345	0.943432	0.643739	0.359848	0.0575139	0.361111
168661	hsa-miR-4531	1.038	1.19463	0.811287	0.909091	1.53061	0.931481
168668	hsa-miR-4732-3p	0.715026	0.454458	0.276896	0.255682	0.779221	0.32037
168670	hsa-miR-4694-5p	0.343696	0.193672	0.338624	0.520833	0.443414	0.285185
168674	hsa-miR-4716-5p	0.00518135	0.105465	0.0564374	0.19697	0.0909091	0.0351852
168687	hsa-miR-29a-3p	7.69948	6.32215	8.32981	16.3068	8.01855	16.1315
168689	hsa-miR-361-3p	0.0846287	0.0575264	0.17284	0.0530303	0.0519481	0.0148148
168693	has-miR-651-3p	13.2832	4.67881	10.3316	1.66288	2.90353	1.87778
168696	hsa-miR-4739	0.0794473	0.258869	0.206349	0.3125	0.113173	0.261111
168702	hsa-miR-4540	0.71848	0.239693	0.204586	0.270833	0.827458	0.290741
168704	hsa-miR-506-5p	0.219344	0.471716	0.289242	0.0965909	0.16141	0.062963
168709	hsa-miR-4429	0.103627	0.467881	0.500882	0.147727	0.0519481	0.062963
168722	hsa-miR-4742-3p	0.65285	0.387344	0.333333	0.378788	1.00928	0.624074
168727	hsa-miR-4426	0.172712	0.360499	0.250441	0.272727	0.395176	0.222222
168750	hsa-miR-4645-5p	1.42314	0.61745	0.742504	0.520833	1.31354	0.507407
168758	hsa-miR-4425	0.177893	1.45542	1.06702	0.719697	0.103896	0.277778
168763	hsa-miR-3676-5p	1.73057	0.703739	0.707231	0.856061	1.20594	0.692593
168768	hsa-miR-4423-5p	1.1658	0.728667	0.530864	0.950758	1.64935	1.25926
168769	hsa-miR-5002-5p	0.853195	0.707574	0.652557	3.54735	8.7885	5.35185
168776	hsa-miR-4795-3p	1.11054	0.916587	0.677249	0.875	0.974026	0.483333
168790	hsa-miR-3120-5p	0.0500864	0.122723	0.0529101	0.128788	0.267161	0.122222
168792	hsa-miR-4434	0.108808	0.249281	0.234568	0.458333	0.137291	0.875926
168798	hsa-miR-4668-5p	13.6114	4.97411	17.6755	18.5682	23.013	18.113
168805	hsa-miR-4478	0.870466	1.14286	1.66843	0.732955	1.4564	1.03148
168811	hsa-miR-1255b-2-3p	1.69948	1.00671	0.791887	0.560606	1.81262	0.757407
168834	hsa-miR-5571-5p	1.09672	0.813039	1.25926	0.503788	0.476809	0.7
168838	hsa-miR-720	49.6667	27.2042	51.8042	31.911	36.7774	40.2759
168844	hsa-miR-4532	3.27979	6.42378	6.7619	5.28977	1.03896	2.31111
168852	hsa-miR-4764-5p	0.47323	0.375839	0.349206	0.441288	1.03525	0.405556
168863	hsa-miR-4441	0.231434	0.256951	0.243386	0.157197	0.148423	0.103704
168868	hsa-miR-5681b	3.09845	3.42474	6.43739	5.19697	3.46753	4.61667
168869	hsa-miR-5010-3p	0.0189983	0.0345158	0.0617284	0.00568182	0.0519481	0.00185185
168870	hsa-miR-1246	5.69257	3.50527	7.90123	1.83523	2.00928	1.82963
168871	hsa-miR-151a-5p/hsa-miR-151b	1.21416	0.556088	0.696649	0.272727	0.157699	0.346296
168872	hsa-miR-24-1-5p	0.924007	0.435283	0.917108	1.07955	0.710575	1.13704
168878	hsa-miR-5100	69.2971	37.3135	74.2081	50.0284	77.2894	69.7111
168882	hsa-miR-644b-3p	3.88256	2.535	3.54497	2.0322	1.50649	1.91481
168887	hsa-miR-5089	0.811744	6.28955	6.77249	9	0.792208	6.86852
168904	hsa-miR-4473	0.721934	0.237776	0.171076	0.479167	0.751391	0.72037
168909	hsa-miR-3152-5p	0.438687	0.189837	0.149912	0.107955	0.701299	0.233333
168910	hsa-miR-4735-5p	0.233161	0.187919	0.149912	0.125	0.341373	0.0574074
168911	hsa-miR-4682	0.732297	0.251198	0.474427	0.314394	1.04824	0.246296
168915	hsa-miR-4780	15.4888	1.41898	1.38801	1.44886	0.864564	0.707407
168919	hsa-miR-4456	15.696	9.46692	4.73545	2.68561	8.65121	3.38148
168922	hsa-miR-5584-3p	0.165803	0.333653	0.197531	0.0227273	0.150278	0.0944444
168925	hsa-miR-1273g-3p	11.7116	7.04506	7.99471	6.48485	5.95918	9.68333
168928	hsa-miR-4431	0.212435	0.659636	0.514991	0.295455	0.215213	0.0537037
168931	hsa-miR-1280	28.2193	27.743	35.9841	30.6042	25.9351	33.7
168935	hsa-miR-4687-3p	0.015544	0.105465	0.336861	0.094697	0.0185529	0.0444444
168942	hsa-miR-4636	0.060449	1.03164	0.80776	1.45076	0.0333952	0.568519
168943	hsa-miR-4769-3p	0.00345423	0.0364334	0.010582	0.0530303	0.0204082	0.0148148
168948	hsa-miR-4514	0.226252	0.383509	0.33157	1.64015	2.11317	2.05741
168951	hsa-miR-548as-3p	1.76511	0.64813	0.645503	0.308712	0.632653	0.238889
168954	hsa-miR-5580-5p	0.0967185	0.166826	0.176367	0.0776515	0.0538033	0.037037
168955	hsa-miR-4756-3p	0.272884	0.187919	0.151675	0.0965909	0.562152	0.137037
168958	hsa-miR-2681-5p	0.621762	3.02589	4.39153	17.4886	0.346939	2.50185
168959	hsa-miR-4778-5p	0.0310881	0.21093	0.238095	0.210227	0.0296846	0.172222
168960	hsa-miR-4436a	0.00863558	0.241611	0.155203	0.251894	0.038961	0.142593
168964	hsa-miR-4450	1.79965	1.58965	1.01058	0.375	1.5436	0.418519
168965	hsa-miR-4765	0.148532	0.396932	0.197531	0.424242	0.0909091	0.240741
168968	hsa-miR-147b	0.139896	0.180249	0.0740741	0.032197	0.2282	0.062963
168978	hsa-miR-371b-5p	0.782383	0.972196	1.24162	0.113636	0.0705009	0.0407407
168980	hsa-miR-4324	0.678756	0.529243	0.555556	13.5019	3	9.15556
168986	hsa-miR-4677-3p	0.512953	0.53883	0.622575	0.787879	0.499072	0.755556
168989	hsa-miR-4447	0.0259067	0.170662	0.0917108	0.225379	0.096475	0.0592593
168994	hsa-miR-3591-5p	0.502591	0.709492	0.544974	0.458333	0.671614	0.531481
168995	hsa-miR-4791	4.93092	4.30297	6.24691	5.36932	1.7384	7.5963
169012	hsa-miR-4711-3p	0.326425	0.0824545	0.031746	0.0549242	0.207792	0.0592593
169015	hsa-miR-4454	32.9672	40.767	60.4198	50.7992	34.5826	63.2796
169022	hsa-miR-4797-5p	0.264249	2.85523	0.45679	0.329545	0.0111317	0.305556
169023	hsa-miR-4712-3p	0.450777	0.887824	0.68254	0.761364	0.693878	0.838889
169031	hsa-miR-4726-5p	2.42142	1.75072	2.09347	1.5322	2.25603	1.51111
169034	hsa-miR-642b-5p	0.699482	0.444871	0.451499	0.670455	1.02597	0.737037
169035	hsa-miR-4658	0.421416	0.232023	0.269841	0.183712	0.443414	0.107407
169050	hsa-miR-4787-5p	0.981002	1.49952	2.37566	0.337121	0.109462	0.148148
169053	hsa-miR-130b-5p	0.0863558	0.186002	0.183422	0.170455	0.137291	0.185185
169068	hsa-miR-513c-3p	0.0345423	0.162991	0.227513	0.1875	0.0779221	0.298148
169070	hsa-miR-4695-3p	14.7202	14.9166	8.86067	7.44318	7.81262	7.89444
169079	hsa-miR-4667-5p	0.803109	1.77373	1.41093	1.13068	0.7718	1.00185
169087	hsa-miR-149-3p	0.0829016	0.596357	0.483245	1.16667	0.179963	0.67963
169091	hsa-miR-5006-5p	0.0639033	0.462128	0.442681	0.333333	0.0649351	0.146296
169096	hsa-miR-4804-3p	0.53886	0.322148	0.243386	0.149621	0.879406	0.172222
169102	hsa-miR-4639-3p	3.70812	1.44775	2.03704	5.60417	10.3469	4.57593
169110	hsa-miR-4497	0.238342	1.65484	2.14286	2.11364	0.430427	1.26111
169116	hsa-miR-4788	0.0414508	0.452541	0.455026	0.289773	0.538033	0.087037
169123	hsa-miR-3184-3p	0.115717	0.0786194	0.0564374	0.0662879	0.202226	0.0444444
169130	hsa-miR-4764-3p	0.8981	0.314477	0.24515	3.11364	2.77922	2.43333
169132	hsa-miR-382-3p	0.060449	0.20326	0.141093	0.297348	0.096475	0.327778
169136	hsa-miR-5006-3p	0.243523	0.241611	0.148148	0.0662879	0.267161	0.0888889
169137	hsa-miR-4524b-5p	0.34715	2.11122	1.15873	0.600379	0.328386	0.633333
169141	hsa-miR-4423-3p	0.595855	0.467881	0.677249	0.304924	0.153989	0.3
169143	hsa-miR-4459	0.24525	0.444871	0.299824	16.8409	13.7551	26.0648
169155	hsa-miR-4480	0.274611	0.228188	0.185185	0.0454545	0.178108	0.0814815
169167	hsa-miR-4451	0.468048	1.6721	0.876543	0.583333	0.920223	0.677778
169169	hsa-miR-5684	12.563	10.2359	9.71076	6.74242	2.44156	6.18704
169170	hsa-miR-4472	0.0259067	0.199425	0.178131	0.522727	0.513915	0.375926
169183	hsa-miR-4644	0.965458	0.694151	0.954145	2.27462	1.71058	2.97222
169184	has-miR-1304	0.108808	0.249281	0.234568	4.45833	3.13729	7.87593
169185	hsa-miR-5187-3p	0.711572	0.295302	0.21164	0.751894	0.866419	1.51296
169188	hsa-miR-4443	5.63731	4.97987	5.71958	8.89205	17.8089	5.54815
169189	hsa-miR-4795-5p	1.06563	1.14477	0.530864	0.719697	0.719852	0.82037
169193	hsa-miR-4725-5p	0.129534	0.253116	0.186949	0.0738636	0.0834879	0.0277778
169198	hsa-miR-3145-5p	0.792746	0.584851	0.419753	0.363636	0.640074	0.592593
169199	hsa-miR-4518	0.554404	2.37392	5.2963	0.155303	0.0278293	0.161111
169204	hsa-miR-4709-3p	0.968912	0.784276	0.795414	0.664773	1.30612	0.562963
169211	hsa-miR-5704	1.88774	0.93001	1.10406	0.698864	1.42301	0.283333
169214	hsa-miR-4638-5p	2.62003	5.99808	4.94533	4.23106	3.0167	5.15185
169228	hsa-miR-4698	0.364421	0.458293	0.608466	0.609848	0.636364	0.575926
169232	hsa-miR-3156-3p	0.870466	1.77756	0.744268	0.892045	0.920223	0.468519
169236	hsa-miR-659-5p	0.336788	0.481304	0.546737	0.212121	0.202226	0.25
169243	hsa-miR-3682-5p	0.445596	0.20326	0.0846561	0.0965909	0.679035	0.15
169247	hsa-miR-4477a	0.100173	0.249281	0.100529	0.159091	0.152134	0.144444
169260	hsa-miR-4436b-3p	0.392055	0.412272	0.620811	0.306818	0.146568	0.298148
169264	hsa-miR-4762-5p	0.670121	0.285714	0.412698	0.416667	0.769944	0.525926
169270	hsa-miR-4458	0.0673575	0.184084	0.213404	0.00378788	0.038961	0.0277778
169271	hsa-miR-4784	0.633851	0.682646	0.897707	0.602273	0.710575	0.65
169272	hsa-miR-4419b	1.84456	2.41994	2.7866	9.875	15.8256	15.2852
169274	hsa-miR-5196-3p	1.21071	0.600192	1.11464	0.734848	0.512059	0.724074
169282	hsa-miR-4290	0.578584	0.642378	0.673721	0.742424	0.892393	0.668519
169305	hsa-miR-4455	1.36615	0.868648	0.991182	1.00189	1.74026	1
169308	hsa-miR-4503	0.288428	0.299137	0.223986	0.564394	0.365492	0.542593
169311	hsa-miR-4714-5p	4.72712	9.07958	6.05115	0.94697	0.38961	0.538889
169312	hsa-miR-548an	1.45769	1.07766	0.765432	0.63447	1.91095	1.02222
169313	hsa-miR-4800-3p	0.851468	0.696069	1.19224	0.0227273	0.115028	0.0574074
169316	hsa-miR-3976	1.13126	1.4535	1.01235	1.14773	2.30798	1.05741
169319	hsa-miR-3136-3p	0.671848	1.01246	0.723104	0.465909	1.13544	0.374074
169320	hsa-miR-4468	0.438687	1.67018	1.17108	1.04924	1.12616	0.77963
169326	hsa-miR-451b	2.74611	2.59827	5.07407	0.939394	0.309833	1
169330	hsa-miR-23b-3p	12.6684	9.43049	20.1146	17.0436	7.86456	12.8537
169336	hsa-miR-17-5p	4.26252	2.44871	4.50617	1.06629	0.816327	0.622222
169341	hsa-miR-4632	0.119171	0.0364334	0.109347	0.0984848	0.191095	0.0851852
169356	hsa-miR-548aa/hsa-miR-548ap-3p/hsa-miR-548t-3p	0.060449	0.0939597	0.0970018	0.0909091	0.144712	0.0703704
169359	hsa-miR-3160-5p	0.029361	0.10163	0.0582011	0.0454545	0.0686456	0.00555556
169360	hsa-miR-4445-5p	1.19689	0.64813	1.40388	1.2197	1.4731	1.31481
169375	hsa-miR-660-3p	1.22798	1.1371	1.28748	0.657197	0.990724	0.859259
169376	hsa-miR-5701	17.6183	15.9367	22.8254	12.1572	0.703154	9.54815
169379	hsa-miR-4694-3p	0.0310881	0.64046	0.552028	0.458333	0.128015	0.348148
169380	hsa-miR-3124-3p	1.90674	1.43432	1.7672	1.46591	2.22078	1.76296
169381	hsa-miR-4421	1.25561	0.845638	1.08818	1.18371	1.80705	1.22593
169383	hsa-miR-548ah-5p	0.188256	0.642378	0.259259	0.267045	0.252319	0.314815
169385	hsa-miR-4500	2.14162	2.71716	6.43915	7.6572	2.58071	5.16852
169390	hsa-miR-4800-5p	0.0794473	0.32023	0.275132	0.179924	0.0797774	0.207407
169393	hsa-miR-4747-5p	0.868739	0.630872	0.643739	12.4735	35.0686	20.0222
169395	hsa-miR-4484	0.26943	0.375839	0.567901	6.05303	0.795918	2.7037
169407	hsa-miR-4301	3.94301	8.39693	6.96473	5.88447	3.07978	6.11111
